# Supplementary material for: HILPDA Is a Prognostic Biomarker and Correlates With Macrophage Infiltration in Pan-Cancer
Source: Front Oncol. 2021 Mar 18;11:597860. doi: 10.3389/fonc.2021.597860 (PMC8015804; doi:10.3389/fonc.2021.597860)
Supplement: Supplementary Table 1 — Pancancer TMB results. [file Data_Sheet_1.CSV]

ID	TMB	CancerType
TCGA-05-4405-01	9.289473684	LUAD
TCGA-86-8668-01	0.842105263	LUAD
TCGA-78-7535-01	5.289473684	LUAD
TCGA-49-4506-01	2.710526316	LUAD
TCGA-MP-A4SV-01	6.5	LUAD
TCGA-53-7626-01	11.21052632	LUAD
TCGA-NJ-A55R-01	7.473684211	LUAD
TCGA-49-6761-01	5.026315789	LUAD
TCGA-78-7155-01	48.10526316	LUAD
TCGA-55-7910-01	8.894736842	LUAD
TCGA-86-8669-01	3.736842105	LUAD
TCGA-17-Z016-01	9.815789474	LUAD
TCGA-55-6981-01	1.342105263	LUAD
TCGA-55-8207-01	9.921052632	LUAD
TCGA-86-8076-01	1.315789474	LUAD
TCGA-17-Z018-01	7.473684211	LUAD
TCGA-05-4433-01	1.131578947	LUAD
TCGA-55-A490-01	38.05263158	LUAD
TCGA-05-4410-01	28.07894737	LUAD
TCGA-17-Z060-01	8.578947368	LUAD
TCGA-44-6777-01	8.710526316	LUAD
TCGA-17-Z019-01	0.105263158	LUAD
TCGA-44-7662-01	15.42105263	LUAD
TCGA-J2-A4AE-01	1.052631579	LUAD
TCGA-L9-A5IP-01	9.105263158	LUAD
TCGA-93-8067-01	14.94736842	LUAD
TCGA-49-4487-01	6.842105263	LUAD
TCGA-55-6986-01	0.605263158	LUAD
TCGA-49-AAR9-01	20.71052632	LUAD
TCGA-44-4112-01	12.92105263	LUAD
TCGA-50-5066-01	6.342105263	LUAD
TCGA-17-Z011-01	3.315789474	LUAD
TCGA-55-8616-01	14.18421053	LUAD
TCGA-44-3396-01	3.789473684	LUAD
TCGA-50-5051-01	3.184210526	LUAD
TCGA-49-4501-01	1.184210526	LUAD
TCGA-50-6593-01	8.263157895	LUAD
TCGA-44-3398-01	3.026315789	LUAD
TCGA-95-7948-01	4	LUAD
TCGA-17-Z050-01	4.657894737	LUAD
TCGA-55-8619-01	0.131578947	LUAD
TCGA-MP-A4T7-01	3.5	LUAD
TCGA-86-7711-01	6.157894737	LUAD
TCGA-50-5068-01	2.263157895	LUAD
TCGA-64-1680-01	1.184210526	LUAD
TCGA-05-5429-01	0.947368421	LUAD
TCGA-17-Z003-01	6.263157895	LUAD
TCGA-95-7039-01	35.92105263	LUAD
TCGA-44-A47F-01	2.105263158	LUAD
TCGA-L9-A7SV-01	48.42105263	LUAD
TCGA-05-5428-01	11.28947368	LUAD
TCGA-91-6835-01	1.263157895	LUAD
TCGA-J2-A4AD-01	7.973684211	LUAD
TCGA-38-6178-01	1.052631579	LUAD
TCGA-MP-A4TK-01	8.763157895	LUAD
TCGA-17-Z052-01	1.421052632	LUAD
TCGA-MP-A4T4-01	8.605263158	LUAD
TCGA-55-A48Z-01	1.315789474	LUAD
TCGA-44-A47B-01	1.5	LUAD
TCGA-44-2662-01	4.657894737	LUAD
TCGA-67-6215-01	2.605263158	LUAD
TCGA-55-8204-01	5.868421053	LUAD
TCGA-O1-A52J-01	5.078947368	LUAD
TCGA-91-A4BD-01	0.736842105	LUAD
TCGA-95-8039-01	2.736842105	LUAD
TCGA-17-Z062-01	8.947368421	LUAD
TCGA-62-A46Y-01	1.026315789	LUAD
TCGA-95-7567-01	24.31578947	LUAD
TCGA-50-7109-01	7	LUAD
TCGA-93-A4JN-01	1.815789474	LUAD
TCGA-55-A492-01	7.447368421	LUAD
TCGA-55-A4DG-01	19.26315789	LUAD
TCGA-44-7660-01	9.868421053	LUAD
TCGA-49-AARN-01	13.63157895	LUAD
TCGA-44-6774-01	8.578947368	LUAD
TCGA-05-4382-01	38.65789474	LUAD
TCGA-67-3773-01	3.210526316	LUAD
TCGA-MP-A4TC-01	7.526315789	LUAD
TCGA-55-6970-01	5.157894737	LUAD
TCGA-99-8025-01	14.02631579	LUAD
TCGA-75-5122-01	2.368421053	LUAD
TCGA-64-1679-01	13.71052632	LUAD
TCGA-44-8117-01	23.52631579	LUAD
TCGA-55-8089-01	32.39473684	LUAD
TCGA-55-8507-01	29.63157895	LUAD
TCGA-17-Z054-01	0.210526316	LUAD
TCGA-MP-A4T2-01	1.710526316	LUAD
TCGA-64-1676-01	18.21052632	LUAD
TCGA-73-4675-01	1.921052632	LUAD
TCGA-91-8496-01	0.710526316	LUAD
TCGA-64-5779-01	10.55263158	LUAD
TCGA-69-8254-01	2.289473684	LUAD
TCGA-50-5935-01	1.105263158	LUAD
TCGA-55-7914-01	5.052631579	LUAD
TCGA-64-5778-01	14.55263158	LUAD
TCGA-62-8395-01	1.552631579	LUAD
TCGA-71-8520-01	2.552631579	LUAD
TCGA-86-8358-01	34.34210526	LUAD
TCGA-91-8499-01	10.28947368	LUAD
TCGA-97-A4M5-01	3.210526316	LUAD
TCGA-05-4384-01	3.5	LUAD
TCGA-86-7954-01	4.473684211	LUAD
TCGA-17-Z043-01	6.236842105	LUAD
TCGA-86-8359-01	4.736842105	LUAD
TCGA-44-7670-01	33.42105263	LUAD
TCGA-44-7667-01	12.86842105	LUAD
TCGA-55-A494-01	7.473684211	LUAD
TCGA-49-AARE-01	42.86842105	LUAD
TCGA-78-7149-01	3.815789474	LUAD
TCGA-69-A59K-01	14.55263158	LUAD
TCGA-78-7148-01	6.105263158	LUAD
TCGA-69-7765-01	15.39473684	LUAD
TCGA-35-4122-01	6.973684211	LUAD
TCGA-49-6745-01	3	LUAD
TCGA-78-7146-01	11.52631579	LUAD
TCGA-95-7562-01	12.42105263	LUAD
TCGA-05-4417-01	8.763157895	LUAD
TCGA-L9-A443-01	7.078947368	LUAD
TCGA-55-1595-01	9.473684211	LUAD
TCGA-44-7672-01	3.342105263	LUAD
TCGA-93-A4JP-01	0.552631579	LUAD
TCGA-50-5045-01	6.315789474	LUAD
TCGA-55-6972-01	7.868421053	LUAD
TCGA-97-7938-01	11.55263158	LUAD
TCGA-75-5146-01	5.710526316	LUAD
TCGA-44-2657-01	10.23684211	LUAD
TCGA-55-8299-01	0.421052632	LUAD
TCGA-MN-A4N4-01	36.71052632	LUAD
TCGA-55-7573-01	1.421052632	LUAD
TCGA-17-Z025-01	6.789473684	LUAD
TCGA-86-8671-01	0.078947368	LUAD
TCGA-05-4249-01	9.789473684	LUAD
TCGA-17-Z057-01	10.76315789	LUAD
TCGA-75-6207-01	1.552631579	LUAD
TCGA-86-8056-01	7.105263158	LUAD
TCGA-78-8640-01	20.15789474	LUAD
TCGA-NJ-A4YQ-01	28.97368421	LUAD
TCGA-NJ-A4YP-01	14.84210526	LUAD
TCGA-17-Z014-01	11.39473684	LUAD
TCGA-50-6673-01	1.5	LUAD
TCGA-75-7025-01	0.763157895	LUAD
TCGA-44-5644-01	30	LUAD
TCGA-53-7624-01	25.60526316	LUAD
TCGA-44-A4SU-01	3.552631579	LUAD
TCGA-55-6971-01	2.394736842	LUAD
TCGA-73-7499-01	1.552631579	LUAD
TCGA-97-8552-01	0.631578947	LUAD
TCGA-17-Z023-01	11.23684211	LUAD
TCGA-86-8074-01	1.921052632	LUAD
TCGA-73-7498-01	3.552631579	LUAD
TCGA-86-8672-01	8.236842105	LUAD
TCGA-86-7714-01	0.131578947	LUAD
TCGA-95-8494-01	3	LUAD
TCGA-50-5072-01	4.684210526	LUAD
TCGA-93-A4JQ-01	1.289473684	LUAD
TCGA-71-6725-01	1.5	LUAD
TCGA-55-8614-01	6.447368421	LUAD
TCGA-95-7944-01	7.342105263	LUAD
TCGA-55-6984-01	0.657894737	LUAD
TCGA-49-AARQ-01	20.78947368	LUAD
TCGA-49-6743-01	20	LUAD
TCGA-55-6979-01	2.657894737	LUAD
TCGA-69-7763-01	1.947368421	LUAD
TCGA-44-7671-01	7.368421053	LUAD
TCGA-55-6978-01	0.526315789	LUAD
TCGA-97-7552-01	0.552631579	LUAD
TCGA-49-AAR4-01	9	LUAD
TCGA-MP-A4T8-01	3.631578947	LUAD
TCGA-55-6987-01	4	LUAD
TCGA-49-4486-01	3.631578947	LUAD
TCGA-78-8648-01	0.026315789	LUAD
TCGA-75-5126-01	14.39473684	LUAD
TCGA-49-6767-01	13.52631579	LUAD
TCGA-97-A4M3-01	5.921052632	LUAD
TCGA-MP-A4T9-01	0.394736842	LUAD
TCGA-17-Z045-01	19.89473684	LUAD
TCGA-95-7947-01	16.60526316	LUAD
TCGA-05-4425-01	1.210526316	LUAD
TCGA-80-5611-01	5.736842105	LUAD
TCGA-49-4488-01	8.868421053	LUAD
TCGA-50-5933-01	13.07894737	LUAD
TCGA-MP-A4T6-01	1.947368421	LUAD
TCGA-49-4507-01	5.684210526	LUAD
TCGA-44-6779-01	2.947368421	LUAD
TCGA-17-Z017-01	6.605263158	LUAD
TCGA-55-8206-01	0.789473684	LUAD
TCGA-L9-A8F4-01	21.60526316	LUAD
TCGA-44-6778-01	11.13157895	LUAD
TCGA-91-A4BC-01	10.65789474	LUAD
TCGA-44-6145-01	8.421052632	LUAD
TCGA-55-7283-01	5.578947368	LUAD
TCGA-44-6776-01	6.105263158	LUAD
TCGA-55-7227-01	5.052631579	LUAD
TCGA-55-8208-01	3.236842105	LUAD
TCGA-44-A47A-01	5	LUAD
TCGA-55-7725-01	4.157894737	LUAD
TCGA-67-4679-01	8.763157895	LUAD
TCGA-62-A46O-01	27.28947368	LUAD
TCGA-44-2656-01	20.63157895	LUAD
TCGA-75-5147-01	1	LUAD
TCGA-55-7911-01	6.052631579	LUAD
TCGA-17-Z059-01	4.736842105	LUAD
TCGA-78-8655-01	3.289473684	LUAD
TCGA-MP-A4TJ-01	1.736842105	LUAD
TCGA-55-A48Y-01	8.394736842	LUAD
TCGA-MP-A4TD-01	1.947368421	LUAD
TCGA-55-6980-01	0.315789474	LUAD
TCGA-55-7995-01	20.34210526	LUAD
TCGA-17-Z058-01	7.657894737	LUAD
TCGA-44-2661-01	1	LUAD
TCGA-17-Z056-01	8.578947368	LUAD
TCGA-49-AAR0-01	2.736842105	LUAD
TCGA-55-A4DF-01	21.28947368	LUAD
TCGA-44-2659-01	12.34210526	LUAD
TCGA-L9-A50W-01	0.815789474	LUAD
TCGA-75-6206-01	2.526315789	LUAD
TCGA-97-7937-01	13.39473684	LUAD
TCGA-55-A491-01	10.5	LUAD
TCGA-64-5781-01	31.07894737	LUAD
TCGA-17-Z061-01	5.710526316	LUAD
TCGA-44-2666-01	0.657894737	LUAD
TCGA-55-7815-01	3.684210526	LUAD
TCGA-17-Z010-01	8.157894737	LUAD
TCGA-55-6712-01	2.973684211	LUAD
TCGA-L9-A743-01	1.763157895	LUAD
TCGA-05-4418-01	8.236842105	LUAD
TCGA-17-Z033-01	3.210526316	LUAD
TCGA-05-4389-01	5.947368421	LUAD
TCGA-44-A47G-01	0.815789474	LUAD
TCGA-78-7147-01	10.23684211	LUAD
TCGA-86-8585-01	16.55263158	LUAD
TCGA-64-1681-01	1.368421053	LUAD
TCGA-MP-A4SY-01	3.105263158	LUAD
TCGA-38-4625-01	17.13157895	LUAD
TCGA-44-2668-01	8.368421053	LUAD
TCGA-64-5774-01	4.289473684	LUAD
TCGA-99-AA5R-01	0.131578947	LUAD
TCGA-17-Z051-01	7.736842105	LUAD
TCGA-17-Z005-01	3.710526316	LUAD
TCGA-69-7973-01	8.052631579	LUAD
TCGA-91-8497-01	1.210526316	LUAD
TCGA-62-A46V-01	1.447368421	LUAD
TCGA-99-8033-01	4.763157895	LUAD
TCGA-MN-A4N1-01	13.02631579	LUAD
TCGA-05-5715-01	3.605263158	LUAD
TCGA-50-6595-01	1.394736842	LUAD
TCGA-44-7669-01	13.15789474	LUAD
TCGA-97-7941-01	2.184210526	LUAD
TCGA-MP-A4TE-01	4.289473684	LUAD
TCGA-78-7163-01	0.578947368	LUAD
TCGA-86-8674-01	9.210526316	LUAD
TCGA-99-7458-01	12.89473684	LUAD
TCGA-55-6982-01	4.657894737	LUAD
TCGA-55-7903-01	4.026315789	LUAD
TCGA-05-4395-01	8.578947368	LUAD
TCGA-05-4244-01	6.657894737	LUAD
TCGA-55-8508-01	5.184210526	LUAD
TCGA-62-A46S-01	3.263157895	LUAD
TCGA-44-7659-01	4.421052632	LUAD
TCGA-97-7554-01	12.44736842	LUAD
TCGA-55-8506-01	51.84210526	LUAD
TCGA-44-7661-01	6.105263158	LUAD
TCGA-49-AAR2-01	12.31578947	LUAD
TCGA-05-5420-01	1.894736842	LUAD
TCGA-55-6969-01	11.21052632	LUAD
TCGA-78-7153-01	2.184210526	LUAD
TCGA-64-5815-01	4.894736842	LUAD
TCGA-64-1677-01	5.289473684	LUAD
TCGA-44-8119-01	18.5	LUAD
TCGA-55-8087-01	0.763157895	LUAD
TCGA-86-8054-01	6.815789474	LUAD
TCGA-55-6968-01	13.5	LUAD
TCGA-05-4403-01	4.184210526	LUAD
TCGA-97-8175-01	0.763157895	LUAD
TCGA-55-7727-01	6.236842105	LUAD
TCGA-78-7159-01	9.184210526	LUAD
TCGA-17-Z000-01	3.421052632	LUAD
TCGA-55-7574-01	3.315789474	LUAD
TCGA-78-7158-01	7.184210526	LUAD
TCGA-44-6147-01	1.447368421	LUAD
TCGA-78-7539-01	13.31578947	LUAD
TCGA-49-4494-01	5.394736842	LUAD
TCGA-49-4510-01	1.342105263	LUAD
TCGA-86-8075-01	0.973684211	LUAD
TCGA-95-A4VP-01	3.342105263	LUAD
TCGA-17-Z015-01	15.81578947	LUAD
TCGA-78-7156-01	8.131578947	LUAD
TCGA-50-6592-01	7.210526316	LUAD
TCGA-75-6211-01	10.52631579	LUAD
TCGA-78-8660-01	6.394736842	LUAD
TCGA-78-7536-01	19.36842105	LUAD
TCGA-49-4505-01	5.815789474	LUAD
TCGA-44-5645-01	1.105263158	LUAD
TCGA-50-5055-01	0.131578947	LUAD
TCGA-78-7161-01	5.473684211	LUAD
TCGA-NJ-A4YI-01	14.13157895	LUAD
TCGA-86-8279-01	15.76315789	LUAD
TCGA-97-8172-01	7.289473684	LUAD
TCGA-05-4427-01	28.63157895	LUAD
TCGA-91-6847-01	2.052631579	LUAD
TCGA-86-8278-01	1.789473684	LUAD
TCGA-55-8615-01	3.842105263	LUAD
TCGA-17-Z047-01	0.421052632	LUAD
TCGA-78-7166-01	6.868421053	LUAD
TCGA-05-4432-01	14.76315789	LUAD
TCGA-69-7979-01	43.23684211	LUAD
TCGA-97-7546-01	8.184210526	LUAD
TCGA-L9-A444-01	14.92105263	LUAD
TCGA-55-6985-01	12.28947368	LUAD
TCGA-69-7978-01	12.55263158	LUAD
TCGA-05-4424-01	17.23684211	LUAD
TCGA-73-4666-01	11.92105263	LUAD
TCGA-05-5425-01	14.42105263	LUAD
TCGA-44-3917-01	6.026315789	LUAD
TCGA-17-Z036-01	2.289473684	LUAD
TCGA-69-8253-01	4.552631579	LUAD
TCGA-05-4430-01	5.894736842	LUAD
TCGA-91-6836-01	15.07894737	LUAD
TCGA-55-A493-01	5.236842105	LUAD
TCGA-50-8457-01	1.394736842	LUAD
TCGA-86-7953-01	1.315789474	LUAD
TCGA-17-Z044-01	3.894736842	LUAD
TCGA-05-4390-01	16.68421053	LUAD
TCGA-86-A4P7-01	1.052631579	LUAD
TCGA-73-4668-01	17.71052632	LUAD
TCGA-44-6144-01	6.105263158	LUAD
TCGA-50-5942-01	0.921052632	LUAD
TCGA-17-Z031-01	73.57894737	LUAD
TCGA-17-Z002-01	0.105263158	LUAD
TCGA-55-7724-01	3.289473684	LUAD
TCGA-49-4512-01	0.921052632	LUAD
TCGA-67-3774-01	3.473684211	LUAD
TCGA-75-6203-01	0.289473684	LUAD
TCGA-75-7027-01	7.763157895	LUAD
TCGA-50-6590-01	22.44736842	LUAD
TCGA-55-8511-01	15.02631579	LUAD
TCGA-86-6562-01	1.131578947	LUAD
TCGA-73-4659-01	6.526315789	LUAD
TCGA-17-Z053-01	10.07894737	LUAD
TCGA-86-6851-01	25.23684211	LUAD
TCGA-78-8662-01	36.31578947	LUAD
TCGA-62-A46U-01	1.078947368	LUAD
TCGA-67-6216-01	0.5	LUAD
TCGA-73-4658-01	5.052631579	LUAD
TCGA-91-6831-01	8.184210526	LUAD
TCGA-49-AAQV-01	0.894736842	LUAD
TCGA-69-7980-01	23.07894737	LUAD
TCGA-44-A479-01	7	LUAD
TCGA-73-4676-01	2.815789474	LUAD
TCGA-97-A4M1-01	0.921052632	LUAD
TCGA-55-8085-01	8.368421053	LUAD
TCGA-97-8177-01	0.605263158	LUAD
TCGA-99-8028-01	4.078947368	LUAD
TCGA-93-7347-01	2.789473684	LUAD
TCGA-05-4422-01	1.210526316	LUAD
TCGA-55-8203-01	12.86842105	LUAD
TCGA-35-3615-01	3.736842105	LUAD
TCGA-17-Z042-01	13.84210526	LUAD
TCGA-86-8280-01	1	LUAD
TCGA-50-5931-01	9.184210526	LUAD
TCGA-62-8402-01	1.736842105	LUAD
TCGA-55-7994-01	47.05263158	LUAD
TCGA-MP-A4TI-01	4.210526316	LUAD
TCGA-44-A4SS-01	10.07894737	LUAD
TCGA-05-4397-01	25.86842105	LUAD
TCGA-91-7771-01	4.052631579	LUAD
TCGA-55-A57B-01	0.894736842	LUAD
TCGA-L4-A4E5-01	10.47368421	LUAD
TCGA-62-8399-01	15.15789474	LUAD
TCGA-55-5899-01	13.55263158	LUAD
TCGA-67-3772-01	1.368421053	LUAD
TCGA-95-A4VN-01	9.947368421	LUAD
TCGA-49-4514-01	9.342105263	LUAD
TCGA-49-4490-01	0.710526316	LUAD
TCGA-78-7540-01	0.973684211	LUAD
TCGA-64-5775-01	15.47368421	LUAD
TCGA-95-7043-01	34.05263158	LUAD
TCGA-62-8398-01	2.526315789	LUAD
TCGA-55-7570-01	11.63157895	LUAD
TCGA-17-Z004-01	0.605263158	LUAD
TCGA-50-5939-01	2.105263158	LUAD
TCGA-50-5944-01	2.078947368	LUAD
TCGA-53-7813-01	4.263157895	LUAD
TCGA-97-A4M6-01	0.815789474	LUAD
TCGA-44-8120-01	18.94736842	LUAD
TCGA-50-6597-01	1.578947368	LUAD
TCGA-38-4630-01	4	LUAD
TCGA-55-7281-01	13.23684211	LUAD
TCGA-NJ-A55A-01	1.052631579	LUAD
TCGA-50-8460-01	0.736842105	LUAD
TCGA-35-5375-01	12.65789474	LUAD
TCGA-MP-A4TA-01	9.131578947	LUAD
TCGA-50-5936-01	3.131578947	LUAD
TCGA-38-4627-01	0.5	LUAD
TCGA-38-7271-01	0.815789474	LUAD
TCGA-67-3770-01	6.736842105	LUAD
TCGA-78-7542-01	11.15789474	LUAD
TCGA-55-1596-01	5.684210526	LUAD
TCGA-97-A4LX-01	2.789473684	LUAD
TCGA-17-Z007-01	1.894736842	LUAD
TCGA-73-A9RS-01	28.92105263	LUAD
TCGA-55-7284-01	1.131578947	LUAD
TCGA-78-7145-01	6.052631579	LUAD
TCGA-80-5608-01	5.184210526	LUAD
TCGA-50-5049-01	16.78947368	LUAD
TCGA-55-8302-01	16.86842105	LUAD
TCGA-55-8096-01	3.131578947	LUAD
TCGA-NJ-A4YG-01	3.210526316	LUAD
TCGA-17-Z021-01	2.631578947	LUAD
TCGA-NJ-A55O-01	2.289473684	LUAD
TCGA-38-4632-01	13.71052632	LUAD
TCGA-50-6594-01	16.63157895	LUAD
TCGA-62-A46P-01	8.105263158	LUAD
TCGA-97-8174-01	4.078947368	LUAD
TCGA-MP-A5C7-01	2.315789474	LUAD
TCGA-91-6840-01	3.447368421	LUAD
TCGA-05-4420-01	8.763157895	LUAD
TCGA-35-4123-01	8.657894737	LUAD
TCGA-17-Z028-01	12.94736842	LUAD
TCGA-62-A471-01	3.236842105	LUAD
TCGA-86-8055-01	0.815789474	LUAD
TCGA-17-Z026-01	21.42105263	LUAD
TCGA-55-8091-01	0.552631579	LUAD
TCGA-91-6828-01	7.342105263	LUAD
TCGA-55-8621-01	0.184210526	LUAD
TCGA-91-6829-01	18.34210526	LUAD
TCGA-MP-A4TH-01	3.105263158	LUAD
TCGA-69-7761-01	0.684210526	LUAD
TCGA-05-4434-01	0.921052632	LUAD
TCGA-55-1592-01	15.68421053	LUAD
TCGA-62-A472-01	1.657894737	LUAD
TCGA-MP-A4SW-01	1.447368421	LUAD
TCGA-4B-A93V-01	4.368421053	LUAD
TCGA-49-6742-01	7.5	LUAD
TCGA-97-A4M0-01	11.86842105	LUAD
TCGA-55-7576-01	10.02631579	LUAD
TCGA-50-5930-01	32.02631579	LUAD
TCGA-86-8281-01	7.236842105	LUAD
TCGA-78-7154-01	7.763157895	LUAD
TCGA-55-8092-01	16.07894737	LUAD
TCGA-55-7913-01	9.657894737	LUAD
TCGA-67-6217-01	4.578947368	LUAD
TCGA-97-7553-01	0.789473684	LUAD
TCGA-73-4670-01	11.65789474	LUAD
TCGA-50-8459-01	2.421052632	LUAD
TCGA-17-Z037-01	3.736842105	LUAD
TCGA-69-7974-01	13.81578947	LUAD
TCGA-44-3918-01	22.42105263	LUAD
TCGA-NJ-A4YF-01	18.57894737	LUAD
TCGA-75-6214-01	19.65789474	LUAD
TCGA-38-4631-01	21.92105263	LUAD
TCGA-17-Z022-01	38.15789474	LUAD
TCGA-86-8673-01	13.47368421	LUAD
TCGA-44-3919-01	1.026315789	LUAD
TCGA-55-6975-01	2.342105263	LUAD
TCGA-55-8301-01	6.578947368	LUAD
TCGA-J2-8192-01	1.736842105	LUAD
TCGA-55-6543-01	0.578947368	LUAD
TCGA-17-Z049-01	19.05263158	LUAD
TCGA-86-A4JF-01	34.92105263	LUAD
TCGA-55-A48X-01	8.5	LUAD
TCGA-17-Z048-01	0.842105263	LUAD
TCGA-67-3771-01	30.97368421	LUAD
TCGA-05-4426-01	1.368421053	LUAD
TCGA-91-6848-01	17.13157895	LUAD
TCGA-78-7167-01	5.552631579	LUAD
TCGA-17-Z020-01	2.078947368	LUAD
TCGA-55-8514-01	8.578947368	LUAD
TCGA-91-6849-01	3.789473684	LUAD
TCGA-97-7547-01	4.789473684	LUAD
TCGA-62-A46R-01	4.552631579	LUAD
TCGA-75-5125-01	4.236842105	LUAD
TCGA-55-7907-01	35.28947368	LUAD
TCGA-55-7726-01	3.026315789	LUAD
TCGA-62-A470-01	3.5	LUAD
TCGA-44-6146-01	0.815789474	LUAD
TCGA-55-6642-01	3.815789474	LUAD
TCGA-97-A4M2-01	0.131578947	LUAD
TCGA-44-6775-01	1.368421053	LUAD
TCGA-44-6148-01	0.131578947	LUAD
TCGA-97-8547-01	1.605263158	LUAD
TCGA-55-8620-01	15.23684211	LUAD
TCGA-69-7760-01	2.026315789	LUAD
TCGA-55-8205-01	12.18421053	LUAD
TCGA-55-7728-01	2.789473684	LUAD
TCGA-78-7537-01	4.315789474	LUAD
TCGA-50-5932-01	2.342105263	LUAD
TCGA-17-Z041-01	3.026315789	LUAD
TCGA-38-A44F-01	0.157894737	LUAD
TCGA-55-8090-01	2.815789474	LUAD
TCGA-75-7031-01	6.394736842	LUAD
TCGA-73-4662-01	5.973684211	LUAD
TCGA-05-4250-01	10.97368421	LUAD
TCGA-17-Z001-01	6.342105263	LUAD
TCGA-78-7633-01	3.552631579	LUAD
TCGA-17-Z032-01	2.973684211	LUAD
TCGA-17-Z055-01	11.92105263	LUAD
TCGA-50-5941-01	7.815789474	LUAD
TCGA-75-6205-01	0.605263158	LUAD
TCGA-MP-A4TF-01	11.81578947	LUAD
TCGA-78-7160-01	1.026315789	LUAD
TCGA-86-7701-01	5.394736842	LUAD
TCGA-17-Z027-01	2.736842105	LUAD
TCGA-44-2655-01	3.605263158	LUAD
TCGA-53-A4EZ-01	16.76315789	LUAD
TCGA-86-A456-01	8.342105263	LUAD
TCGA-55-8512-01	1.157894737	LUAD
TCGA-S2-AA1A-01	3.157894737	LUAD
TCGA-78-7220-01	26.5	LUAD
TCGA-38-4626-01	2.263157895	LUAD
TCGA-86-7955-01	9.394736842	LUAD
TCGA-50-5946-01	19.76315789	LUAD
TCGA-J2-A4AG-01	1.789473684	LUAD
TCGA-05-4415-01	6.184210526	LUAD
TCGA-38-4629-01	8.605263158	LUAD
TCGA-49-AARO-01	15.76315789	LUAD
TCGA-80-5607-01	3.763157895	LUAD
TCGA-78-7150-01	12.31578947	LUAD
TCGA-05-5423-01	4.5	LUAD
TCGA-17-Z009-01	0.184210526	LUAD
TCGA-69-8255-01	8.657894737	LUAD
TCGA-38-4628-01	3.210526316	LUAD
TCGA-44-2665-01	0.921052632	LUAD
TCGA-62-8394-01	2.342105263	LUAD
TCGA-55-8097-01	3.026315789	LUAD
TCGA-93-A4JO-01	0.657894737	LUAD
TCGA-NJ-A7XG-01	0.894736842	LUAD
TCGA-49-6744-01	3.842105263	LUAD
TCGA-55-6983-01	2.289473684	LUAD
TCGA-97-8171-01	1.578947368	LUAD
TCGA-55-1594-01	6.157894737	LUAD
TCGA-97-A4M7-01	8	LUAD
TCGA-50-5044-01	2.394736842	LUAD
TCGA-49-AAR3-01	1.947368421	LUAD
TCGA-78-7152-01	4.947368421	LUAD
TCGA-55-8094-01	14.36842105	LUAD
TCGA-62-8397-01	0.894736842	LUAD
TCGA-05-4402-01	1.710526316	LUAD
TCGA-69-7764-01	2.447368421	LUAD
TCGA-99-8032-01	10.84210526	LUAD
TCGA-73-4677-01	7.710526316	LUAD
TCGA-97-8176-01	4.263157895	LUAD
TCGA-44-5643-01	4.026315789	LUAD
TCGA-05-4398-01	18.13157895	LUAD
TCGA-55-8505-01	1	LUAD
TCGA-17-Z013-01	1.789473684	LUAD
TCGA-17-Z030-01	13.13157895	LUAD
TCGA-93-7348-01	2.078947368	LUAD
TCGA-J2-8194-01	4.5	LUAD
TCGA-78-7162-01	1.526315789	LUAD
TCGA-86-7713-01	4.868421053	LUAD
TCGA-83-5908-01	5.973684211	LUAD
TCGA-91-6830-01	4.526315789	LUAD
TCGA-86-8073-01	39.76315789	LUAD
TCGA-97-8179-01	5.394736842	LUAD
TCGA-55-8510-01	8.289473684	LUAD
TCGA-50-6591-01	1.315789474	LUAD
TCGA-75-6212-01	0.526315789	LUAD
TCGA-05-4396-01	7.894736842	LUAD
TCGA-95-A4VK-01	7.789473684	LUAD
TCGA-MN-A4N5-01	13.36842105	LUAD
TCGA-4X-A9FC-01	0.078947368	THYM
TCGA-4V-A9QN-01	0.315789474	THYM
TCGA-3G-AB0O-01	0.184210526	THYM
TCGA-4X-A9FD-01	0.815789474	THYM
TCGA-X7-A8M0-01	0.605263158	THYM
TCGA-4V-A9QL-01	0.368421053	THYM
TCGA-XM-AAZ2-01	0.657894737	THYM
TCGA-4V-A9QR-01	0.789473684	THYM
TCGA-3T-AA9L-01	0.210526316	THYM
TCGA-ZC-AAAA-01	0.236842105	THYM
TCGA-ZB-A96A-01	0.368421053	THYM
TCGA-ZB-A96P-01	0.131578947	THYM
TCGA-ZB-A963-01	0.315789474	THYM
TCGA-4X-A9FB-01	0.157894737	THYM
TCGA-XM-A8RB-01	0.289473684	THYM
TCGA-XM-A8RI-01	0.394736842	THYM
TCGA-ZB-A96C-01	1	THYM
TCGA-3S-AAYX-01	0.157894737	THYM
TCGA-ZB-A96D-01	0.315789474	THYM
TCGA-3G-AB14-01	0.552631579	THYM
TCGA-XU-A92T-01	1.105263158	THYM
TCGA-XM-AAZ3-01	0.868421053	THYM
TCGA-ZC-AAAF-01	0.815789474	THYM
TCGA-ZB-A96F-01	0.473684211	THYM
TCGA-5U-AB0D-01	2.289473684	THYM
TCGA-XM-A8RF-01	0.947368421	THYM
TCGA-X7-A8D7-01	0.052631579	THYM
TCGA-3Q-A9WF-01	0.236842105	THYM
TCGA-4V-A9QU-01	0.157894737	THYM
TCGA-XU-A930-01	0.921052632	THYM
TCGA-XU-A92Q-01	0.842105263	THYM
TCGA-ZB-A96V-01	2.236842105	THYM
TCGA-5U-AB0F-01	0.342105263	THYM
TCGA-XM-A8RD-01	0.263157895	THYM
TCGA-YT-A95G-01	0.289473684	THYM
TCGA-ZB-A962-01	1.078947368	THYM
TCGA-XM-A8RC-01	0.473684211	THYM
TCGA-ZB-A96B-01	0.157894737	THYM
TCGA-ZB-A96I-01	0.894736842	THYM
TCGA-3G-AB19-01	0.973684211	THYM
TCGA-5G-A9ZZ-01	0.552631579	THYM
TCGA-4X-A9FA-01	0.5	THYM
TCGA-X7-A8D9-01	0.710526316	THYM
TCGA-XM-A8RH-01	0.078947368	THYM
TCGA-XU-AAXY-01	0.157894737	THYM
TCGA-4V-A9QT-01	0.184210526	THYM
TCGA-X7-A8M3-01	1.157894737	THYM
TCGA-X7-A8D8-01	0.789473684	THYM
TCGA-XU-A92Y-01	0.421052632	THYM
TCGA-X7-A8D6-01	0.157894737	THYM
TCGA-4V-A9QQ-01	0.210526316	THYM
TCGA-ZC-AAAH-01	0.157894737	THYM
TCGA-XU-A92U-01	0.289473684	THYM
TCGA-XU-A932-01	0.078947368	THYM
TCGA-ZB-A96H-01	0.552631579	THYM
TCGA-4V-A9QM-01	0.526315789	THYM
TCGA-5U-AB0E-01	0.842105263	THYM
TCGA-XM-A8RE-01	0.184210526	THYM
TCGA-X7-A8DG-01	0.236842105	THYM
TCGA-ZB-A96E-01	0.921052632	THYM
TCGA-ZT-A8OM-01	0.315789474	THYM
TCGA-XU-A92R-01	0.526315789	THYM
TCGA-XU-A933-01	1.578947368	THYM
TCGA-3S-A8YW-01	1.605263158	THYM
TCGA-ZB-A96O-01	0.105263158	THYM
TCGA-XU-AAY1-01	0.157894737	THYM
TCGA-X7-A8M1-01	0.394736842	THYM
TCGA-XU-A92Z-01	1.105263158	THYM
TCGA-5K-AAAP-01	0.684210526	THYM
TCGA-X7-A8DF-01	0.184210526	THYM
TCGA-3G-AB0T-01	0.447368421	THYM
TCGA-4V-A9QI-01	0.105263158	THYM
TCGA-X7-A8DC-01	0.236842105	THYM
TCGA-XU-AAXX-01	0.052631579	THYM
TCGA-4V-A9QW-01	0.210526316	THYM
TCGA-X7-A8DJ-01	0.236842105	THYM
TCGA-YT-A95E-01	0.263157895	THYM
TCGA-X7-A8DD-01	0.236842105	THYM
TCGA-XU-AAXZ-01	0.289473684	THYM
TCGA-4V-A9QJ-01	0.421052632	THYM
TCGA-X7-A8DI-01	0.078947368	THYM
TCGA-X7-A8DB-01	0.131578947	THYM
TCGA-3G-AB0Q-01	0.657894737	THYM
TCGA-ZC-AAA7-01	2.473684211	THYM
TCGA-XU-A92X-01	0.368421053	THYM
TCGA-XU-A936-01	0.763157895	THYM
TCGA-XM-A8RL-01	0.184210526	THYM
TCGA-YT-A95H-01	0.342105263	THYM
TCGA-ZB-A96R-01	0.157894737	THYM
TCGA-XH-A853-01	0.342105263	THYM
TCGA-4V-A9QS-01	0.236842105	THYM
TCGA-XU-A92O-01	0.868421053	THYM
TCGA-ZL-A9V6-01	0.973684211	THYM
TCGA-X7-A8M4-01	0.157894737	THYM
TCGA-X7-A8M6-01	0.157894737	THYM
TCGA-XU-A931-01	0.578947368	THYM
TCGA-X7-A8M8-01	0.157894737	THYM
TCGA-X7-A8M5-01	1.184210526	THYM
TCGA-ZB-A96L-01	1.236842105	THYM
TCGA-5V-A9RR-01	0.552631579	THYM
TCGA-ZB-A96G-01	0.184210526	THYM
TCGA-X7-A8M7-01	0.184210526	THYM
TCGA-YT-A95F-01	0.736842105	THYM
TCGA-ZB-A961-01	0.973684211	THYM
TCGA-ZB-A96M-01	0.447368421	THYM
TCGA-XM-A8RG-01	0.657894737	THYM
TCGA-YT-A95D-01	0.605263158	THYM
TCGA-X7-A8DE-01	0.157894737	THYM
TCGA-XU-A92W-01	0.105263158	THYM
TCGA-ZB-A965-01	1.157894737	THYM
TCGA-XM-AAZ1-01	0.236842105	THYM
TCGA-ZB-A96Q-01	0.368421053	THYM
TCGA-XU-A92V-01	1.184210526	THYM
TCGA-ZB-A969-01	1.447368421	THYM
TCGA-ZB-A96K-01	0.526315789	THYM
TCGA-ZB-A964-01	0.605263158	THYM
TCGA-4V-A9QX-01	0.578947368	THYM
TCGA-XU-AAXW-01	0.131578947	THYM
TCGA-XU-AAY0-01	0.5	THYM
TCGA-XM-A8R9-01	0.210526316	THYM
TCGA-ZB-A966-01	37.05263158	THYM
TCGA-XM-A8R8-01	0.131578947	THYM
TCGA-KN-8419-01	0.394736842	KICH
TCGA-KO-8414-01	0.552631579	KICH
TCGA-KL-8332-01	0.552631579	KICH
TCGA-KN-8427-01	2.052631579	KICH
TCGA-KN-8418-01	0.447368421	KICH
TCGA-KN-8423-01	0.289473684	KICH
TCGA-KO-8416-01	0.368421053	KICH
TCGA-KL-8323-01	0.868421053	KICH
TCGA-KM-8438-01	0.842105263	KICH
TCGA-KL-8342-01	0.421052632	KICH
TCGA-KL-8327-01	0.447368421	KICH
TCGA-KO-8415-01	0.763157895	KICH
TCGA-KN-8432-01	1.263157895	KICH
TCGA-KM-8439-01	0.315789474	KICH
TCGA-KO-8406-01	0.236842105	KICH
TCGA-KO-8411-01	0.447368421	KICH
TCGA-KL-8337-01	0.447368421	KICH
TCGA-KO-8404-01	1.631578947	KICH
TCGA-KO-8410-01	0.447368421	KICH
TCGA-KN-8422-01	0.421052632	KICH
TCGA-KL-8333-01	0.184210526	KICH
TCGA-KN-8433-01	0.578947368	KICH
TCGA-KO-8409-01	0.473684211	KICH
TCGA-KM-8440-01	0.315789474	KICH
TCGA-KL-8343-01	1	KICH
TCGA-KM-8476-01	0.605263158	KICH
TCGA-KN-8437-01	0.263157895	KICH
TCGA-KO-8405-01	0.394736842	KICH
TCGA-KO-8408-01	1.394736842	KICH
TCGA-KM-8441-01	0.447368421	KICH
TCGA-KO-8407-01	0.394736842	KICH
TCGA-KL-8334-01	0.394736842	KICH
TCGA-KN-8421-01	0.657894737	KICH
TCGA-KO-8403-01	0.605263158	KICH
TCGA-KL-8345-01	0.763157895	KICH
TCGA-KL-8336-01	0.710526316	KICH
TCGA-KN-8435-01	0.763157895	KICH
TCGA-KM-8442-01	0.473684211	KICH
TCGA-KL-8335-01	1.157894737	KICH
TCGA-KL-8338-01	0.657894737	KICH
TCGA-KL-8346-01	0.605263158	KICH
TCGA-KM-8477-01	0.578947368	KICH
TCGA-KN-8436-01	0.710526316	KICH
TCGA-KL-8339-01	1.473684211	KICH
TCGA-KL-8344-01	0.552631579	KICH
TCGA-KN-8434-01	0.710526316	KICH
TCGA-KN-8424-01	1.026315789	KICH
TCGA-KL-8329-01	0.815789474	KICH
TCGA-KL-8331-01	0.973684211	KICH
TCGA-KO-8413-01	0.394736842	KICH
TCGA-KN-8426-01	0.947368421	KICH
TCGA-KO-8417-01	0.421052632	KICH
TCGA-KL-8330-01	0.684210526	KICH
TCGA-KL-8328-01	0.631578947	KICH
TCGA-KL-8325-01	0.578947368	KICH
TCGA-KN-8425-01	0.368421053	KICH
TCGA-KN-8430-01	1.052631579	KICH
TCGA-KN-8428-01	24.05263158	KICH
TCGA-KL-8340-01	0.210526316	KICH
TCGA-KM-8443-01	0.947368421	KICH
TCGA-KL-8326-01	0.473684211	KICH
TCGA-KN-8431-01	0.263157895	KICH
TCGA-KN-8429-01	0.526315789	KICH
TCGA-KL-8324-01	0.763157895	KICH
TCGA-KL-8341-01	1.210526316	KICH
TCGA-KM-8639-01	0.710526316	KICH
TCGA-AB-2918-03	0.184210526	LAML
TCGA-AB-2844-03	0.289473684	LAML
TCGA-AB-2915-03	0.842105263	LAML
TCGA-AB-2923-03	0.578947368	LAML
TCGA-AB-2839-03	0.394736842	LAML
TCGA-AB-2846-03	0.368421053	LAML
TCGA-AB-2919-03	0.473684211	LAML
TCGA-AB-2835-03	0.026315789	LAML
TCGA-AB-2820-03	0.657894737	LAML
TCGA-AB-2836-03	0.026315789	LAML
TCGA-AB-2900-03	0.447368421	LAML
TCGA-AB-2914-03	0.473684211	LAML
TCGA-AB-2891-03	0.447368421	LAML
TCGA-AB-2822-03	0.657894737	LAML
TCGA-AB-2887-03	0.105263158	LAML
TCGA-AB-2834-03	0.026315789	LAML
TCGA-AB-2877-03	0.710526316	LAML
TCGA-AB-2849-03	0.842105263	LAML
TCGA-AB-2916-03	0.447368421	LAML
TCGA-AB-2803-03	0.5	LAML
TCGA-AB-2898-03	0.552631579	LAML
TCGA-AB-2895-03	0.578947368	LAML
TCGA-AB-2947-03	0.026315789	LAML
TCGA-AB-2841-03	0.157894737	LAML
TCGA-AB-2922-03	0.078947368	LAML
TCGA-AB-2950-03	0.315789474	LAML
TCGA-AB-2899-03	0.578947368	LAML
TCGA-AB-2862-03	0.289473684	LAML
TCGA-AB-2814-03	0.447368421	LAML
TCGA-AB-2817-03	0.368421053	LAML
TCGA-AB-2894-03	0.131578947	LAML
TCGA-AB-2911-03	0.078947368	LAML
TCGA-AB-2937-03	0.342105263	LAML
TCGA-AB-2802-03	0.368421053	LAML
TCGA-AB-2946-03	0.052631579	LAML
TCGA-AB-2819-03	0.736842105	LAML
TCGA-AB-2952-03	0.236842105	LAML
TCGA-AB-2935-03	0.421052632	LAML
TCGA-AB-2920-03	0.157894737	LAML
TCGA-AB-2938-03	0.842105263	LAML
TCGA-AB-2818-03	0.5	LAML
TCGA-AB-2815-03	0.026315789	LAML
TCGA-AB-2939-03	0.552631579	LAML
TCGA-AB-2860-03	0.473684211	LAML
TCGA-AB-2934-03	0.131578947	LAML
TCGA-AB-2903-03	0.078947368	LAML
TCGA-AB-2949-03	0.421052632	LAML
TCGA-AB-2816-03	0.131578947	LAML
TCGA-AB-2871-03	0.5	LAML
TCGA-AB-2881-03	0.342105263	LAML
TCGA-AB-2936-03	0.447368421	LAML
TCGA-AB-2897-03	0.210526316	LAML
TCGA-AB-2853-03	0.184210526	LAML
TCGA-AB-2945-03	0.289473684	LAML
TCGA-AB-2948-03	0.105263158	LAML
TCGA-AB-2838-03	0.552631579	LAML
TCGA-AB-2888-03	0.342105263	LAML
TCGA-AB-2885-03	0.447368421	LAML
TCGA-AB-2875-03	0.315789474	LAML
TCGA-AB-2845-03	0.078947368	LAML
TCGA-AB-2889-03	0.236842105	LAML
TCGA-AB-2831-03	0.052631579	LAML
TCGA-AB-2879-03	0.026315789	LAML
TCGA-AB-2847-03	0.263157895	LAML
TCGA-AB-2850-03	0.236842105	LAML
TCGA-AB-2874-03	0.421052632	LAML
TCGA-AB-2884-03	0.052631579	LAML
TCGA-AB-2931-03	0.315789474	LAML
TCGA-AB-2863-03	0.131578947	LAML
TCGA-AB-2917-03	0.526315789	LAML
TCGA-AB-2876-03	0.368421053	LAML
TCGA-AB-2886-03	0.447368421	LAML
TCGA-AB-2811-03	0.078947368	LAML
TCGA-AB-2821-03	0.394736842	LAML
TCGA-AB-2956-03	0.105263158	LAML
TCGA-AB-2942-03	0.026315789	LAML
TCGA-AB-2927-03	0.789473684	LAML
TCGA-AB-2954-03	0.078947368	LAML
TCGA-AB-2867-03	0.447368421	LAML
TCGA-AB-2812-03	0.289473684	LAML
TCGA-AB-2959-03	0.894736842	LAML
TCGA-AB-2901-03	0.263157895	LAML
TCGA-AB-2809-03	0.105263158	LAML
TCGA-AB-2932-03	0.105263158	LAML
TCGA-AB-2955-03	0.157894737	LAML
TCGA-AB-2890-03	0.289473684	LAML
TCGA-AB-2873-03	0.052631579	LAML
TCGA-AB-2807-03	1.684210526	LAML
TCGA-AB-2858-03	0.394736842	LAML
TCGA-AB-2824-03	0.052631579	LAML
TCGA-AB-2943-03	0.526315789	LAML
TCGA-AB-2857-03	0.552631579	LAML
TCGA-AB-2826-03	6.947368421	LAML
TCGA-AB-2869-03	0.421052632	LAML
TCGA-AB-2908-03	0.684210526	LAML
TCGA-AB-2813-03	0.473684211	LAML
TCGA-AB-2830-03	0.447368421	LAML
TCGA-AB-2828-03	20.81578947	LAML
TCGA-AB-2882-03	0.394736842	LAML
TCGA-AB-2872-03	0.473684211	LAML
TCGA-AB-2910-03	0.289473684	LAML
TCGA-AB-2904-03	0.631578947	LAML
TCGA-AB-2829-03	0.421052632	LAML
TCGA-AB-2854-03	2.684210526	LAML
TCGA-AB-2861-03	0.578947368	LAML
TCGA-AB-2921-03	0.342105263	LAML
TCGA-AB-2827-03	0.368421053	LAML
TCGA-AB-2855-03	0.026315789	LAML
TCGA-AB-2912-03	0.763157895	LAML
TCGA-AB-2840-03	0.105263158	LAML
TCGA-AB-2859-03	0.421052632	LAML
TCGA-AB-2893-03	0.052631579	LAML
TCGA-AB-2880-03	0.052631579	LAML
TCGA-AB-2870-03	0.052631579	LAML
TCGA-AB-2864-03	0.210526316	LAML
TCGA-AB-2851-03	0.026315789	LAML
TCGA-AB-2926-03	0.105263158	LAML
TCGA-AB-2805-03	0.605263158	LAML
TCGA-AB-2940-03	0.157894737	LAML
TCGA-AB-2808-03	22.55263158	LAML
TCGA-AB-2866-03	0.026315789	LAML
TCGA-AB-2924-03	0.184210526	LAML
TCGA-AB-2843-03	0.289473684	LAML
TCGA-AB-2868-03	0.473684211	LAML
TCGA-AB-2865-03	0.368421053	LAML
TCGA-AB-2804-03	0.315789474	LAML
TCGA-AB-2810-03	0.289473684	LAML
TCGA-AB-2929-03	0.394736842	LAML
TCGA-AB-2833-03	5.815789474	LAML
TCGA-AB-2913-03	0.289473684	LAML
TCGA-AB-2806-03	6.263157895	LAML
TCGA-AB-2928-03	0.078947368	LAML
TCGA-AB-2930-03	0.236842105	LAML
TCGA-AB-2925-03	0.473684211	LAML
TCGA-P6-A5OF-01	0.842105263	ACC
TCGA-OR-A5LL-01	1.789473684	ACC
TCGA-PK-A5HB-01	41.86842105	ACC
TCGA-OR-A5LN-01	0.394736842	ACC
TCGA-OR-A5JG-01	1.026315789	ACC
TCGA-OR-A5KO-01	0.947368421	ACC
TCGA-OR-A5J1-01	1	ACC
TCGA-PK-A5HC-01	1.947368421	ACC
TCGA-OR-A5JM-01	2.263157895	ACC
TCGA-OR-A5LR-01	0.315789474	ACC
TCGA-OR-A5JK-01	0.815789474	ACC
TCGA-PK-A5HA-01	1.578947368	ACC
TCGA-OR-A5J9-01	1.078947368	ACC
TCGA-OR-A5K0-01	2.263157895	ACC
TCGA-OR-A5KZ-01	0.894736842	ACC
TCGA-OR-A5JQ-01	0.131578947	ACC
TCGA-OR-A5J8-01	2.342105263	ACC
TCGA-OR-A5J5-01	12.65789474	ACC
TCGA-OR-A5KX-01	1.157894737	ACC
TCGA-OR-A5J6-01	0.815789474	ACC
TCGA-OU-A5PI-01	0.842105263	ACC
TCGA-OR-A5J4-01	3.763157895	ACC
TCGA-OR-A5JT-01	1	ACC
TCGA-OR-A5L6-01	1.105263158	ACC
TCGA-OR-A5JY-01	2.210526316	ACC
TCGA-OR-A5KB-01	73.81578947	ACC
TCGA-OR-A5KV-01	0.605263158	ACC
TCGA-OR-A5L4-01	0.815789474	ACC
TCGA-OR-A5K2-01	1.526315789	ACC
TCGA-OR-A5JU-01	0.263157895	ACC
TCGA-OR-A5LT-01	0.684210526	ACC
TCGA-OR-A5KW-01	0.631578947	ACC
TCGA-OR-A5LK-01	0.947368421	ACC
TCGA-OR-A5J7-01	1.605263158	ACC
TCGA-OR-A5L9-01	0.289473684	ACC
TCGA-OR-A5L5-01	0.263157895	ACC
TCGA-OR-A5L8-01	0.552631579	ACC
TCGA-OR-A5KS-01	0.605263158	ACC
TCGA-OR-A5L1-01	0.657894737	ACC
TCGA-OR-A5LM-01	0.710526316	ACC
TCGA-OR-A5K3-01	0.5	ACC
TCGA-OR-A5KP-01	1.868421053	ACC
TCGA-OR-A5JR-01	0.210526316	ACC
TCGA-OR-A5JL-01	0.236842105	ACC
TCGA-P6-A5OH-01	3.578947368	ACC
TCGA-OR-A5LG-01	0.763157895	ACC
TCGA-OR-A5LI-01	1.947368421	ACC
TCGA-OR-A5LB-01	9.289473684	ACC
TCGA-OR-A5K4-01	8.131578947	ACC
TCGA-OR-A5KT-01	0.763157895	ACC
TCGA-OR-A5L2-01	3.710526316	ACC
TCGA-OR-A5JX-01	1	ACC
TCGA-OR-A5K6-01	0.684210526	ACC
TCGA-OR-A5LF-01	0.763157895	ACC
TCGA-OR-A5JH-01	0.184210526	ACC
TCGA-OR-A5JZ-01	0.5	ACC
TCGA-OR-A5KQ-01	0.263157895	ACC
TCGA-OR-A5K8-01	0.842105263	ACC
TCGA-OR-A5K5-01	4.078947368	ACC
TCGA-OR-A5LD-01	1.789473684	ACC
TCGA-OR-A5LJ-01	14.26315789	ACC
TCGA-OR-A5LC-01	1.368421053	ACC
TCGA-OR-A5K9-01	3.973684211	ACC
TCGA-OR-A5K1-01	0.421052632	ACC
TCGA-OR-A5LA-01	0.289473684	ACC
TCGA-OR-A5LP-01	0.394736842	ACC
TCGA-PA-A5YG-01	0.157894737	ACC
TCGA-OR-A5L3-01	0.789473684	ACC
TCGA-OR-A5LS-01	0.342105263	ACC
TCGA-OR-A5JO-01	0.236842105	ACC
TCGA-OR-A5JE-01	1.789473684	ACC
TCGA-OR-A5LO-01	2.315789474	ACC
TCGA-OR-A5LE-01	0.631578947	ACC
TCGA-PK-A5H9-01	0.315789474	ACC
TCGA-OR-A5JA-01	17.97368421	ACC
TCGA-OR-A5J3-01	0.473684211	ACC
TCGA-OR-A5JP-01	2.184210526	ACC
TCGA-PK-A5H8-01	0.684210526	ACC
TCGA-OR-A5JS-01	1.289473684	ACC
TCGA-OR-A5JF-01	2.052631579	ACC
TCGA-OR-A5LH-01	0.342105263	ACC
TCGA-P6-A5OG-01	6.736842105	ACC
TCGA-OR-A5JD-01	0.710526316	ACC
TCGA-OR-A5JJ-01	0.605263158	ACC
TCGA-OR-A5JC-01	0.631578947	ACC
TCGA-OR-A5JB-01	10.89473684	ACC
TCGA-OR-A5JI-01	0.315789474	ACC
TCGA-OR-A5JV-01	0.842105263	ACC
TCGA-OR-A5KU-01	0.815789474	ACC
TCGA-OR-A5J2-01	1.184210526	ACC
TCGA-OR-A5JW-01	0.921052632	ACC
TCGA-OR-A5KY-01	0.921052632	ACC
TCGA-QQ-A8VH-01	1.763157895	SARC
TCGA-DX-A8BO-01	1.078947368	SARC
TCGA-DX-A48V-01	1.421052632	SARC
TCGA-SG-A6Z4-01	2.026315789	SARC
TCGA-DX-A2J1-01	0.921052632	SARC
TCGA-3B-A9HS-01	1.947368421	SARC
TCGA-DX-A3LY-01	1.763157895	SARC
TCGA-Z4-A8JB-01	0.447368421	SARC
TCGA-DX-A7EO-01	0.736842105	SARC
TCGA-X6-A7WC-01	3.447368421	SARC
TCGA-DX-AB2P-01	1.421052632	SARC
TCGA-FX-A8OO-01	1.131578947	SARC
TCGA-DX-A2IZ-01	1.526315789	SARC
TCGA-KD-A5QT-01	1.184210526	SARC
TCGA-WK-A8XX-01	1.394736842	SARC
TCGA-K1-A6RT-01	0.631578947	SARC
TCGA-DX-AB2F-01	1.552631579	SARC
TCGA-3B-A9HV-01	1.631578947	SARC
TCGA-VT-A80J-01	1.526315789	SARC
TCGA-DX-AATS-01	2.789473684	SARC
TCGA-PC-A5DK-01	0.552631579	SARC
TCGA-MB-A8JK-01	1.342105263	SARC
TCGA-DX-A8BZ-01	1.368421053	SARC
TCGA-DX-A6B9-01	0.552631579	SARC
TCGA-MJ-A850-01	0.710526316	SARC
TCGA-3B-A9HI-01	1.605263158	SARC
TCGA-DX-A8BH-01	1.868421053	SARC
TCGA-DX-A3UD-01	1.526315789	SARC
TCGA-HB-A3YV-01	1.973684211	SARC
TCGA-DX-A6B8-01	2.263157895	SARC
TCGA-DX-AB2J-01	1.447368421	SARC
TCGA-RN-AAAQ-01	1.5	SARC
TCGA-DX-A3UF-01	1.473684211	SARC
TCGA-X6-A7WA-01	2.289473684	SARC
TCGA-DX-A23V-01	0.710526316	SARC
TCGA-DX-AB2W-01	5.315789474	SARC
TCGA-IF-A4AK-01	1.026315789	SARC
TCGA-DX-A3UB-01	0.526315789	SARC
TCGA-DX-A3M2-01	2.657894737	SARC
TCGA-3B-A9HZ-01	1.315789474	SARC
TCGA-DX-A48O-01	2.263157895	SARC
TCGA-DX-A8BV-01	2.447368421	SARC
TCGA-SI-AA8B-01	2.184210526	SARC
TCGA-DX-AB2X-01	1.868421053	SARC
TCGA-DX-AB36-01	0.973684211	SARC
TCGA-DX-A7EI-01	1.657894737	SARC
TCGA-DX-A6YX-01	1.842105263	SARC
TCGA-DX-AB35-01	1.473684211	SARC
TCGA-SG-A6Z7-01	1.736842105	SARC
TCGA-DX-A7ES-01	1.157894737	SARC
TCGA-UE-A6QT-01	0.578947368	SARC
TCGA-3B-A9HO-01	1.789473684	SARC
TCGA-X9-A971-01	1.842105263	SARC
TCGA-FX-A48G-01	1.447368421	SARC
TCGA-IS-A3K6-01	1.394736842	SARC
TCGA-QQ-A5V9-01	2.263157895	SARC
TCGA-DX-A3UE-01	1.973684211	SARC
TCGA-MB-A8JL-01	1.447368421	SARC
TCGA-LI-A67I-01	1.894736842	SARC
TCGA-IS-A3K8-01	0.447368421	SARC
TCGA-MJ-A68H-01	2	SARC
TCGA-SI-A71O-01	1.421052632	SARC
TCGA-DX-AB2E-01	43.15789474	SARC
TCGA-HB-A5W3-01	1.052631579	SARC
TCGA-Z4-AAPG-01	1.447368421	SARC
TCGA-DX-A48L-01	1.631578947	SARC
TCGA-DX-A7ET-01	1.315789474	SARC
TCGA-X6-A8C5-01	2.552631579	SARC
TCGA-DX-A8BT-01	3.631578947	SARC
TCGA-KF-A41W-01	1.947368421	SARC
TCGA-DX-AB3B-01	1.210526316	SARC
TCGA-IE-A4EJ-01	1.763157895	SARC
TCGA-DX-A7EQ-01	1.578947368	SARC
TCGA-DX-A8BK-01	1.131578947	SARC
TCGA-RN-A68Q-01	0.552631579	SARC
TCGA-DX-A6YU-01	1.578947368	SARC
TCGA-3R-A8YX-01	2.131578947	SARC
TCGA-QQ-A8VG-01	16.39473684	SARC
TCGA-DX-A48R-01	2.131578947	SARC
TCGA-X6-A8C6-01	2.078947368	SARC
TCGA-3B-A9HL-01	1.578947368	SARC
TCGA-QQ-A5VB-01	2.131578947	SARC
TCGA-IW-A3M6-01	2.421052632	SARC
TCGA-3B-A9I1-01	0.736842105	SARC
TCGA-IW-A3M5-01	1.763157895	SARC
TCGA-JV-A5VE-01	1.763157895	SARC
TCGA-DX-A6BE-01	1.052631579	SARC
TCGA-3B-A9HR-01	1.473684211	SARC
TCGA-QQ-A5VD-01	15.57894737	SARC
TCGA-DX-A8BG-01	1.552631579	SARC
TCGA-MB-A5Y9-01	0.5	SARC
TCGA-K1-A3PN-01	1.184210526	SARC
TCGA-MO-A47P-01	0.421052632	SARC
TCGA-DX-A3LS-01	1.552631579	SARC
TCGA-DX-A8BL-01	3.263157895	SARC
TCGA-HB-A2OT-01	2.526315789	SARC
TCGA-SG-A849-01	1.868421053	SARC
TCGA-MB-A5Y8-01	0.947368421	SARC
TCGA-DX-A7EL-01	1.684210526	SARC
TCGA-WK-A8XY-01	1.842105263	SARC
TCGA-DX-A48K-01	0.973684211	SARC
TCGA-DX-A7ER-01	1.236842105	SARC
TCGA-K1-A6RV-01	3	SARC
TCGA-DX-A8BR-01	1.789473684	SARC
TCGA-FX-A3TO-01	2.842105263	SARC
TCGA-DX-A3U5-01	1	SARC
TCGA-DX-A3U8-01	1.421052632	SARC
TCGA-QC-A7B5-01	89.5	SARC
TCGA-FX-A3NJ-01	0.842105263	SARC
TCGA-JV-A5VF-01	1.315789474	SARC
TCGA-DX-A6BF-01	2.894736842	SARC
TCGA-DX-A3U9-01	2.631578947	SARC
TCGA-QC-AA9N-01	1.631578947	SARC
TCGA-SI-A71Q-01	1.289473684	SARC
TCGA-3B-A9HT-01	13.28947368	SARC
TCGA-WP-A9GB-01	5.657894737	SARC
TCGA-DX-A6BB-01	1.394736842	SARC
TCGA-KD-A5QS-01	2.921052632	SARC
TCGA-DX-A3U6-01	0.131578947	SARC
TCGA-3B-A9HQ-01	2.342105263	SARC
TCGA-WK-A8XZ-01	1.368421053	SARC
TCGA-3B-A9HP-01	1.421052632	SARC
TCGA-DX-A6YS-01	4.315789474	SARC
TCGA-X6-A7WD-01	2.026315789	SARC
TCGA-DX-A6BG-01	0.631578947	SARC
TCGA-IS-A3K7-01	3.789473684	SARC
TCGA-MJ-A68J-01	0.684210526	SARC
TCGA-DX-A1KW-01	1.552631579	SARC
TCGA-X6-A7WB-01	4.710526316	SARC
TCGA-UE-A6QU-01	2	SARC
TCGA-SI-A71P-01	1.131578947	SARC
TCGA-PC-A5DM-01	1.578947368	SARC
TCGA-DX-A48J-01	0.578947368	SARC
TCGA-DX-AB2S-01	0.236842105	SARC
TCGA-DX-A3UA-01	1.315789474	SARC
TCGA-DX-A3UC-01	1.447368421	SARC
TCGA-DX-A48P-01	1.894736842	SARC
TCGA-JV-A75J-01	1.184210526	SARC
TCGA-WK-A8XO-01	1.184210526	SARC
TCGA-Z4-A9VC-01	0.868421053	SARC
TCGA-DX-A6BK-01	1.578947368	SARC
TCGA-VT-AB3D-01	1.184210526	SARC
TCGA-FX-A3NK-01	0.921052632	SARC
TCGA-DX-AB37-01	1.921052632	SARC
TCGA-DX-A6YV-01	18.05263158	SARC
TCGA-DX-A2J4-01	0.894736842	SARC
TCGA-IE-A6BZ-01	1.552631579	SARC
TCGA-DX-AB2V-01	3.5	SARC
TCGA-MB-A5YA-01	1.078947368	SARC
TCGA-3B-A9I0-01	1.157894737	SARC
TCGA-DX-A8BX-01	3.210526316	SARC
TCGA-3B-A9HJ-01	0.236842105	SARC
TCGA-IE-A3OV-01	1.552631579	SARC
TCGA-WK-A8XS-01	1.526315789	SARC
TCGA-DX-A240-01	0.631578947	SARC
TCGA-DX-A6YZ-01	2.315789474	SARC
TCGA-N1-A6IA-01	1.526315789	SARC
TCGA-DX-A6B7-01	1.5	SARC
TCGA-DX-AB2H-01	1.710526316	SARC
TCGA-DX-AB2Z-01	2.184210526	SARC
TCGA-DX-A3LU-01	1.131578947	SARC
TCGA-SI-AA8C-01	0.763157895	SARC
TCGA-DX-A7EF-01	2.157894737	SARC
TCGA-X6-A8C2-01	2.815789474	SARC
TCGA-3B-A9HX-01	1.5	SARC
TCGA-DX-A8BJ-01	2.157894737	SARC
TCGA-QQ-A8VB-01	2.184210526	SARC
TCGA-DX-A8BP-01	30.5	SARC
TCGA-WK-A8Y0-01	1.631578947	SARC
TCGA-KD-A5QU-01	2.210526316	SARC
TCGA-X2-A95T-01	2.131578947	SARC
TCGA-DX-A1KX-01	2.842105263	SARC
TCGA-K1-A6RU-01	1.263157895	SARC
TCGA-QQ-A8VF-01	35.63157895	SARC
TCGA-DX-AB2O-01	2.315789474	SARC
TCGA-QQ-A8VD-01	0.157894737	SARC
TCGA-X6-A8C3-01	2.342105263	SARC
TCGA-PC-A5DN-01	1.578947368	SARC
TCGA-3B-A9I3-01	1.657894737	SARC
TCGA-MO-A47R-01	1.394736842	SARC
TCGA-DX-A2J0-01	1.526315789	SARC
TCGA-LI-A9QH-01	3.421052632	SARC
TCGA-DX-A23Y-01	1.657894737	SARC
TCGA-QQ-A5VA-01	1.842105263	SARC
TCGA-DX-A48N-01	1.342105263	SARC
TCGA-IS-A3KA-01	2.421052632	SARC
TCGA-DX-AB32-01	12.60526316	SARC
TCGA-FX-A2QS-01	2.210526316	SARC
TCGA-DX-AB3C-01	0.605263158	SARC
TCGA-3B-A9HY-01	2	SARC
TCGA-K1-A42X-02	1.5	SARC
TCGA-DX-A6BH-01	0.736842105	SARC
TCGA-IE-A4EI-01	1.131578947	SARC
TCGA-Z4-AAPF-01	0.736842105	SARC
TCGA-X6-A8C4-01	2.631578947	SARC
TCGA-FX-A76Y-01	0.868421053	SARC
TCGA-DX-A3U7-01	1.5	SARC
TCGA-3B-A9HU-01	1.421052632	SARC
TCGA-QQ-A5V2-01	0.394736842	SARC
TCGA-X9-A973-01	1.368421053	SARC
TCGA-DX-A6Z2-01	2	SARC
TCGA-IW-A3M4-01	0.947368421	SARC
TCGA-DX-A7EM-01	2.078947368	SARC
TCGA-WK-A8XT-01	1.973684211	SARC
TCGA-DX-A1KU-01	1.815789474	SARC
TCGA-DX-AB3A-01	1.684210526	SARC
TCGA-DX-A8BM-01	2.578947368	SARC
TCGA-DX-AB2L-01	0.210526316	SARC
TCGA-HB-A3L4-01	1.5	SARC
TCGA-DX-A6YR-01	3.342105263	SARC
TCGA-WK-A8XQ-01	1	SARC
TCGA-QQ-A5VC-01	2.605263158	SARC
TCGA-DX-A48U-01	1.368421053	SARC
TCGA-DX-A1L0-01	3.105263158	SARC
TCGA-VT-A80G-01	2.842105263	SARC
TCGA-DX-A7EN-01	1.394736842	SARC
TCGA-DX-A6Z0-01	1.631578947	SARC
TCGA-DX-AB2G-01	0.947368421	SARC
TCGA-HB-A43Z-01	2.631578947	SARC
TCGA-X6-A7W8-01	2.973684211	SARC
TCGA-DX-A8BN-01	1.342105263	SARC
TCGA-DX-A3M1-01	2.210526316	SARC
TCGA-DX-A6BA-01	1.921052632	SARC
TCGA-DX-A1L2-01	4.236842105	SARC
TCGA-FX-A3RE-01	4.184210526	SARC
TCGA-DX-A6YT-01	5.131578947	SARC
TCGA-QC-A6FX-01	1.763157895	SARC
TCGA-DX-AB30-01	0.894736842	SARC
TCGA-DX-A3LW-01	1.105263158	SARC
TCGA-DX-AB2Q-01	3.210526316	SARC
TCGA-DX-A7EU-01	1.894736842	SARC
TCGA-IE-A4EH-01	1.026315789	SARC
TCGA-IF-A4AJ-01	1.947368421	SARC
TCGA-DX-A6YQ-01	3.184210526	SARC
TCGA-DX-A8BU-01	2.368421053	SARC
TCGA-X6-A8C7-01	0.526315789	SARC
TCGA-DX-AB2T-01	2.131578947	SARC
TCGA-R6-A6DQ-01	3.105263158	ESCA
TCGA-L5-A8NN-01	4.605263158	ESCA
TCGA-IG-A50L-01	3.631578947	ESCA
TCGA-LN-A49K-01	2.684210526	ESCA
TCGA-LN-A4MQ-01	2.578947368	ESCA
TCGA-R6-A6KZ-01	5.631578947	ESCA
TCGA-JY-A6FD-01	5.184210526	ESCA
TCGA-IG-A3QL-01	4.105263158	ESCA
TCGA-IG-A3I8-01	3.263157895	ESCA
TCGA-L5-A43M-01	1.578947368	ESCA
TCGA-VR-A8EY-01	3.789473684	ESCA
TCGA-JY-A6FB-01	3.973684211	ESCA
TCGA-L5-A4OO-01	3.263157895	ESCA
TCGA-VR-A8EU-01	4.131578947	ESCA
TCGA-LN-A9FQ-01	3.815789474	ESCA
TCGA-ZR-A9CJ-01	4.815789474	ESCA
TCGA-2H-A9GK-01	7.315789474	ESCA
TCGA-IG-A51D-01	4.631578947	ESCA
TCGA-IG-A6QS-01	2.763157895	ESCA
TCGA-L5-A8NU-01	1.947368421	ESCA
TCGA-IG-A4QT-01	0.078947368	ESCA
TCGA-L5-A4OH-01	4.315789474	ESCA
TCGA-2H-A9GQ-01	5.789473684	ESCA
TCGA-LN-A49R-01	4.526315789	ESCA
TCGA-LN-A4MR-01	5.684210526	ESCA
TCGA-KH-A6WC-01	0.315789474	ESCA
TCGA-L5-A4OI-01	95.13157895	ESCA
TCGA-JY-A6FE-01	2.789473684	ESCA
TCGA-LN-A49L-01	6.026315789	ESCA
TCGA-LN-A8I1-01	3.736842105	ESCA
TCGA-IG-A3YA-01	2.289473684	ESCA
TCGA-L5-A88T-01	0.842105263	ESCA
TCGA-IG-A3YC-01	1.789473684	ESCA
TCGA-2H-A9GL-01	7.947368421	ESCA
TCGA-L5-A8NM-01	72.02631579	ESCA
TCGA-XP-A8T8-01	3.763157895	ESCA
TCGA-LN-A9FR-01	2.526315789	ESCA
TCGA-VR-AA4G-01	2.763157895	ESCA
TCGA-XP-A8T6-01	3.157894737	ESCA
TCGA-JY-A939-01	1.473684211	ESCA
TCGA-L5-A4OS-01	2.710526316	ESCA
TCGA-2H-A9GR-01	11.28947368	ESCA
TCGA-IG-A625-01	2.5	ESCA
TCGA-LN-A4A4-01	3.868421053	ESCA
TCGA-JY-A938-01	4.868421053	ESCA
TCGA-2H-A9GH-01	4.473684211	ESCA
TCGA-LN-A7HZ-01	2.815789474	ESCA
TCGA-LN-A5U6-01	3.657894737	ESCA
TCGA-VR-A8EP-01	3.605263158	ESCA
TCGA-L5-A8NW-01	6.789473684	ESCA
TCGA-L5-A4OQ-01	2.078947368	ESCA
TCGA-LN-A4A3-01	2.052631579	ESCA
TCGA-IC-A6RE-01	14.92105263	ESCA
TCGA-L5-A8NJ-01	9.105263158	ESCA
TCGA-L5-A88V-01	6.894736842	ESCA
TCGA-LN-A49O-01	2.868421053	ESCA
TCGA-L5-A4OT-01	8.552631579	ESCA
TCGA-LN-A5U5-01	2.289473684	ESCA
TCGA-L5-A8NF-01	4.842105263	ESCA
TCGA-S8-A6BW-01	3.342105263	ESCA
TCGA-2H-A9GO-01	5.342105263	ESCA
TCGA-V5-AASW-01	5	ESCA
TCGA-VR-A8EW-01	3.921052632	ESCA
TCGA-IG-A4P3-01	6.394736842	ESCA
TCGA-LN-A8HZ-01	3.368421053	ESCA
TCGA-L5-A4OG-01	5.210526316	ESCA
TCGA-VR-AA7I-01	4.710526316	ESCA
TCGA-JY-A93F-01	4.315789474	ESCA
TCGA-LN-A4A2-01	5.210526316	ESCA
TCGA-LN-A9FO-01	3.842105263	ESCA
TCGA-L5-A43E-01	5.710526316	ESCA
TCGA-JY-A93D-01	3.552631579	ESCA
TCGA-L5-A88S-01	3.315789474	ESCA
TCGA-L5-A8NE-01	9.447368421	ESCA
TCGA-L5-A4OR-01	5.894736842	ESCA
TCGA-JY-A6F8-01	4.368421053	ESCA
TCGA-IC-A6RF-01	4.131578947	ESCA
TCGA-IG-A4QS-01	7.736842105	ESCA
TCGA-V5-AASX-01	6.947368421	ESCA
TCGA-VR-A8EX-01	3.657894737	ESCA
TCGA-LN-A49V-01	3.763157895	ESCA
TCGA-L5-A43J-01	38.31578947	ESCA
TCGA-2H-A9GI-01	8.421052632	ESCA
TCGA-Z6-AAPN-01	12.71052632	ESCA
TCGA-LN-A7HV-01	3.315789474	ESCA
TCGA-JY-A93E-01	7.473684211	ESCA
TCGA-L5-A893-01	4.263157895	ESCA
TCGA-L5-A88Z-01	2.947368421	ESCA
TCGA-LN-A49S-01	3.684210526	ESCA
TCGA-IG-A8O2-01	5.710526316	ESCA
TCGA-V5-A7RB-01	8.605263158	ESCA
TCGA-2H-A9GM-01	4.289473684	ESCA
TCGA-VR-A8Q7-01	3.684210526	ESCA
TCGA-L5-A8NL-01	3.973684211	ESCA
TCGA-XP-A8T7-01	3.552631579	ESCA
TCGA-L5-A8NR-01	8.684210526	ESCA
TCGA-L5-A4OE-01	11.42105263	ESCA
TCGA-R6-A6XQ-01	2.894736842	ESCA
TCGA-L5-A88Y-01	6.605263158	ESCA
TCGA-R6-A8WG-01	4.078947368	ESCA
TCGA-L5-A4OX-01	5.473684211	ESCA
TCGA-IG-A7DP-01	0.131578947	ESCA
TCGA-LN-A49M-01	9.184210526	ESCA
TCGA-RE-A7BO-01	8.210526316	ESCA
TCGA-JY-A6FA-01	5.078947368	ESCA
TCGA-R6-A6L6-01	3.736842105	ESCA
TCGA-L5-A891-01	5.421052632	ESCA
TCGA-VR-A8ER-01	2.421052632	ESCA
TCGA-R6-A6XG-01	7.5	ESCA
TCGA-L5-A8NT-01	4.026315789	ESCA
TCGA-L5-A4OF-01	2.605263158	ESCA
TCGA-V5-A7RE-01	5.394736842	ESCA
TCGA-L7-A6VZ-01	4.973684211	ESCA
TCGA-V5-A7RC-01	4.342105263	ESCA
TCGA-L5-A4OJ-01	8.447368421	ESCA
TCGA-L5-A8NQ-01	5.894736842	ESCA
TCGA-LN-A49N-01	2.026315789	ESCA
TCGA-L5-A4OW-01	7.342105263	ESCA
TCGA-R6-A6DN-01	3.789473684	ESCA
TCGA-LN-A7HY-01	5.973684211	ESCA
TCGA-R6-A8W8-01	5.578947368	ESCA
TCGA-LN-A4A1-01	4.631578947	ESCA
TCGA-R6-A8W5-01	3.605263158	ESCA
TCGA-L5-A8NK-01	6.631578947	ESCA
TCGA-LN-A49U-01	5.894736842	ESCA
TCGA-LN-A4A9-01	8.789473684	ESCA
TCGA-2H-A9GN-01	4.736842105	ESCA
TCGA-R6-A6L4-01	4.263157895	ESCA
TCGA-VR-A8ET-01	0.710526316	ESCA
TCGA-LN-A49Y-01	9.631578947	ESCA
TCGA-LN-A4A8-01	4.026315789	ESCA
TCGA-LN-A4A5-01	2.342105263	ESCA
TCGA-LN-A4A6-01	3.684210526	ESCA
TCGA-L5-A4OP-01	4.289473684	ESCA
TCGA-JY-A6FH-01	5.157894737	ESCA
TCGA-M9-A5M8-01	2.921052632	ESCA
TCGA-L5-A8NG-01	5.342105263	ESCA
TCGA-Q9-A6FW-01	6.184210526	ESCA
TCGA-VR-A8EQ-01	6.394736842	ESCA
TCGA-IG-A3YB-01	3.052631579	ESCA
TCGA-L5-A8NV-01	4.578947368	ESCA
TCGA-IG-A97I-01	4.842105263	ESCA
TCGA-VR-AA4D-01	3.815789474	ESCA
TCGA-L5-A8NI-01	8.421052632	ESCA
TCGA-IG-A5S3-01	2.921052632	ESCA
TCGA-L5-A88W-01	5.789473684	ESCA
TCGA-L5-A43H-01	2.289473684	ESCA
TCGA-IG-A5B8-01	9.368421053	ESCA
TCGA-LN-A7HX-01	4.789473684	ESCA
TCGA-S8-A6BV-01	4.473684211	ESCA
TCGA-V5-AASV-01	5.578947368	ESCA
TCGA-L5-A8NS-01	11.84210526	ESCA
TCGA-LN-A49X-01	2.026315789	ESCA
TCGA-R6-A6Y2-01	4.5	ESCA
TCGA-L7-A56G-01	3.026315789	ESCA
TCGA-VR-AA7D-01	4.289473684	ESCA
TCGA-Z6-A8JE-01	6.736842105	ESCA
TCGA-IG-A3Y9-01	4.894736842	ESCA
TCGA-VR-AA7B-01	6.131578947	ESCA
TCGA-JY-A93C-01	4.078947368	ESCA
TCGA-L5-A4OM-01	2.5	ESCA
TCGA-VR-A8EZ-01	5.789473684	ESCA
TCGA-Q9-A6FU-01	5.631578947	ESCA
TCGA-R6-A6Y0-01	5	ESCA
TCGA-R6-A8WC-01	5.578947368	ESCA
TCGA-LN-A8I0-01	2.236842105	ESCA
TCGA-X8-AAAR-01	4.315789474	ESCA
TCGA-Z6-A9VB-01	3.210526316	ESCA
TCGA-LN-A9FP-01	7.105263158	ESCA
TCGA-L5-A4ON-01	6.315789474	ESCA
TCGA-LN-A49W-01	2.973684211	ESCA
TCGA-LN-A5U7-01	4.815789474	ESCA
TCGA-L5-A43C-01	4.210526316	ESCA
TCGA-VR-A8EO-01	2.052631579	ESCA
TCGA-LN-A7HW-01	3.789473684	ESCA
TCGA-L5-A4OU-01	6.421052632	ESCA
TCGA-JY-A6FG-01	8.973684211	ESCA
TCGA-L5-A8NH-01	4.394736842	ESCA
TCGA-IG-A97H-01	3.657894737	ESCA
TCGA-2H-A9GF-01	10.78947368	ESCA
TCGA-2H-A9GJ-01	4.315789474	ESCA
TCGA-LN-A49P-01	3.052631579	ESCA
TCGA-L5-A43I-01	7.842105263	ESCA
TCGA-Z6-A8JD-01	6.263157895	ESCA
TCGA-ZM-AA0D-01	0.105263158	TGCT
TCGA-2G-AAHL-01	0.552631579	TGCT
TCGA-2G-AAM4-01	0.526315789	TGCT
TCGA-2G-AAGC-01	0.5	TGCT
TCGA-XE-A8H1-01	0.210526316	TGCT
TCGA-YU-A90W-01	0.736842105	TGCT
TCGA-2G-AAGJ-01	0.684210526	TGCT
TCGA-ZM-AA0F-01	0.026315789	TGCT
TCGA-2G-AAHN-01	0.5	TGCT
TCGA-2G-AALF-01	0.605263158	TGCT
TCGA-2G-AAGF-01	0.263157895	TGCT
TCGA-S6-A8JY-01	0.473684211	TGCT
TCGA-2G-AAFY-01	0.315789474	TGCT
TCGA-XY-A8S2-01	1.684210526	TGCT
TCGA-2G-AAGV-01	0.184210526	TGCT
TCGA-ZM-AA0B-01	0.473684211	TGCT
TCGA-2G-AALW-01	0.894736842	TGCT
TCGA-2G-AAGW-01	0.842105263	TGCT
TCGA-2G-AAGI-01	0.394736842	TGCT
TCGA-YU-A90P-01	0.315789474	TGCT
TCGA-X3-A8G4-01	0.684210526	TGCT
TCGA-2G-AAFL-01	0.473684211	TGCT
TCGA-WZ-A7V5-01	0.894736842	TGCT
TCGA-XE-A8H4-01	0.236842105	TGCT
TCGA-2G-AAKG-01	0.605263158	TGCT
TCGA-YU-A90S-01	0.131578947	TGCT
TCGA-2G-AAFN-01	0.236842105	TGCT
TCGA-2G-AAGS-01	0.315789474	TGCT
TCGA-2G-AALS-01	0.289473684	TGCT
TCGA-XE-A8H5-01	0.763157895	TGCT
TCGA-4K-AA1I-01	0.184210526	TGCT
TCGA-SN-A84Y-01	0.236842105	TGCT
TCGA-2G-AAGA-01	0.5	TGCT
TCGA-2G-AAGP-01	0.526315789	TGCT
TCGA-2G-AALP-01	1.578947368	TGCT
TCGA-2G-AAKM-01	0.157894737	TGCT
TCGA-2G-AAG3-01	0.447368421	TGCT
TCGA-XE-AAOJ-01	0.605263158	TGCT
TCGA-XE-AAOD-01	0.210526316	TGCT
TCGA-XY-A9T9-01	0.289473684	TGCT
TCGA-XE-AAOC-01	0.552631579	TGCT
TCGA-YU-AA4L-01	0.473684211	TGCT
TCGA-XE-AAOF-01	0.578947368	TGCT
TCGA-2X-A9D6-01	0.289473684	TGCT
TCGA-XE-AANR-01	0.315789474	TGCT
TCGA-SN-A6IS-01	0.473684211	TGCT
TCGA-2G-AAH4-01	0.473684211	TGCT
TCGA-2G-AAFM-01	0.368421053	TGCT
TCGA-2G-AAHT-01	0.578947368	TGCT
TCGA-2G-AAF1-01	0.078947368	TGCT
TCGA-2G-AAGE-01	0.631578947	TGCT
TCGA-2X-A9D5-01	0.473684211	TGCT
TCGA-VF-A8A8-01	0.657894737	TGCT
TCGA-2G-AAKL-01	0.552631579	TGCT
TCGA-ZM-AA0E-01	0.263157895	TGCT
TCGA-4K-AA1H-01	0.078947368	TGCT
TCGA-XE-AAOB-01	0.368421053	TGCT
TCGA-2G-AAH8-01	0.710526316	TGCT
TCGA-2G-AAGO-01	0.684210526	TGCT
TCGA-2G-AAFG-01	0.421052632	TGCT
TCGA-2G-AALO-01	0.263157895	TGCT
TCGA-XE-A9SE-01	0.368421053	TGCT
TCGA-2G-AAF6-01	0.578947368	TGCT
TCGA-2G-AAGX-01	0.263157895	TGCT
TCGA-2G-AALX-01	0.263157895	TGCT
TCGA-XY-A8S3-01	0.315789474	TGCT
TCGA-2G-AAF4-01	0.263157895	TGCT
TCGA-2G-AAHG-01	0.289473684	TGCT
TCGA-2G-AAF8-01	0.342105263	TGCT
TCGA-2G-AALZ-01	0.131578947	TGCT
TCGA-XE-AAO3-01	0.368421053	TGCT
TCGA-2G-AAGZ-01	0.210526316	TGCT
TCGA-SO-A8JP-01	0.552631579	TGCT
TCGA-ZM-AA0H-01	0.763157895	TGCT
TCGA-WZ-A8D5-01	0.236842105	TGCT
TCGA-2G-AAG0-01	0.657894737	TGCT
TCGA-SB-A6J6-01	0.342105263	TGCT
TCGA-2G-AALR-01	0.973684211	TGCT
TCGA-2G-AAH2-01	0.368421053	TGCT
TCGA-VF-A8AB-01	0.421052632	TGCT
TCGA-SN-A84W-01	0.473684211	TGCT
TCGA-ZM-AA0N-01	0.552631579	TGCT
TCGA-VF-A8AC-01	0.289473684	TGCT
TCGA-2G-AALN-01	0.421052632	TGCT
TCGA-2G-AAGN-01	0.184210526	TGCT
TCGA-VF-A8AD-01	0.552631579	TGCT
TCGA-XE-AAO4-01	1.105263158	TGCT
TCGA-2G-AAKO-01	0.078947368	TGCT
TCGA-2G-AAHC-01	0.315789474	TGCT
TCGA-XE-AAO6-01	0.578947368	TGCT
TCGA-2G-AAHA-01	0.447368421	TGCT
TCGA-2G-AAH3-01	0.710526316	TGCT
TCGA-2G-AAHP-01	0.289473684	TGCT
TCGA-2G-AAFV-01	0.552631579	TGCT
TCGA-2G-AAFI-01	0.289473684	TGCT
TCGA-YU-A912-01	0.5	TGCT
TCGA-2G-AAGY-01	0.394736842	TGCT
TCGA-2G-AALY-01	0.315789474	TGCT
TCGA-2G-AAEW-01	0.394736842	TGCT
TCGA-XY-A89B-01	0.736842105	TGCT
TCGA-2G-AAKH-01	0.684210526	TGCT
TCGA-YU-A90Y-01	0.342105263	TGCT
TCGA-2G-AAL7-01	0.710526316	TGCT
TCGA-2G-AAG7-01	0.578947368	TGCT
TCGA-2G-AAFJ-01	0.578947368	TGCT
TCGA-S6-A8JW-01	0.315789474	TGCT
TCGA-VF-A8AE-01	0.052631579	TGCT
TCGA-S6-A8JX-01	0.210526316	TGCT
TCGA-YU-AA61-01	0.368421053	TGCT
TCGA-2G-AAG5-01	0.631578947	TGCT
TCGA-2G-AAFZ-01	0.710526316	TGCT
TCGA-2G-AAL5-01	0.789473684	TGCT
TCGA-2G-AALQ-01	0.315789474	TGCT
TCGA-2G-AAG8-01	0.447368421	TGCT
TCGA-2G-AAFH-01	0.710526316	TGCT
TCGA-ZM-AA05-01	0.342105263	TGCT
TCGA-W4-A7U4-01	0.131578947	TGCT
TCGA-2G-AAM2-01	0.368421053	TGCT
TCGA-2G-AAG9-01	0.552631579	TGCT
TCGA-2G-AAKD-01	0.473684211	TGCT
TCGA-XE-AANJ-01	0.447368421	TGCT
TCGA-2G-AAGK-01	0.289473684	TGCT
TCGA-4K-AA1G-01	0.552631579	TGCT
TCGA-2G-AAEX-01	0.631578947	TGCT
TCGA-XE-AANV-01	0.368421053	TGCT
TCGA-2G-AAGT-01	0.552631579	TGCT
TCGA-2G-AALT-01	0.289473684	TGCT
TCGA-XE-AANI-01	0.736842105	TGCT
TCGA-2G-AAG6-01	0.289473684	TGCT
TCGA-WZ-A7V3-01	0.473684211	TGCT
TCGA-XE-AAOL-01	0.473684211	TGCT
TCGA-ZM-AA06-01	0.684210526	TGCT
TCGA-YU-A90Q-01	0.157894737	TGCT
TCGA-4K-AAAL-01	0.368421053	TGCT
TCGA-2G-AAH0-01	0.184210526	TGCT
TCGA-2G-AAFO-01	0.315789474	TGCT
TCGA-2G-AAGG-01	0.894736842	TGCT
TCGA-2G-AALG-01	0.210526316	TGCT
TCGA-2G-AAFE-01	1.657894737	TGCT
TCGA-YU-A94D-01	0.631578947	TGCT
TCGA-SB-A76C-01	0.421052632	TGCT
TCGA-2G-AAM3-01	0.631578947	TGCT
TCGA-SN-A84X-01	0.552631579	TGCT
TCGA-YU-A94I-01	1.578947368	TGCT
TCGA-2G-AAGM-01	0.710526316	TGCT
TCGA-BT-A2LB-01	20.18421053	BLCA
TCGA-KQ-A41P-01	9.684210526	BLCA
TCGA-XF-AAN4-01	0.157894737	BLCA
TCGA-ZF-A9RE-01	1.526315789	BLCA
TCGA-XF-A9SV-01	2.263157895	BLCA
TCGA-GC-A3I6-01	5.815789474	BLCA
TCGA-XF-A9SI-01	4.921052632	BLCA
TCGA-LT-A8JT-01	2.473684211	BLCA
TCGA-BT-A20O-01	2.710526316	BLCA
TCGA-ZF-AA4W-01	14.02631579	BLCA
TCGA-4Z-AA7Y-01	9.368421053	BLCA
TCGA-GU-A764-01	2.157894737	BLCA
TCGA-GU-AATO-01	8.973684211	BLCA
TCGA-E7-A6MD-01	14.76315789	BLCA
TCGA-CU-A3KJ-01	7.526315789	BLCA
TCGA-DK-AA6L-01	12	BLCA
TCGA-FD-A43P-01	11.07894737	BLCA
TCGA-DK-AA6R-01	9.894736842	BLCA
TCGA-FD-A5BR-01	2.263157895	BLCA
TCGA-UY-A9PH-01	11.47368421	BLCA
TCGA-FD-A3SN-01	13.10526316	BLCA
TCGA-G2-A2EJ-01	10.21052632	BLCA
TCGA-GD-A3OQ-01	2.473684211	BLCA
TCGA-E5-A4TZ-01	12.60526316	BLCA
TCGA-BT-A20V-01	2.894736842	BLCA
TCGA-CF-A47T-01	0.710526316	BLCA
TCGA-4Z-AA7M-01	16.31578947	BLCA
TCGA-K4-A83P-01	1.973684211	BLCA
TCGA-E7-A7DV-01	8.447368421	BLCA
TCGA-ZF-A9RD-01	5.5	BLCA
TCGA-BT-A42E-01	5.289473684	BLCA
TCGA-XF-A9T4-01	1.236842105	BLCA
TCGA-CF-A8HY-01	2.736842105	BLCA
TCGA-FD-A3B3-01	2.605263158	BLCA
TCGA-XF-A9SZ-01	5.763157895	BLCA
TCGA-FD-A62P-01	8.315789474	BLCA
TCGA-FD-A5C1-01	3.473684211	BLCA
TCGA-DK-A1AC-01	49.52631579	BLCA
TCGA-FD-A43X-01	10.42105263	BLCA
TCGA-XF-AAN7-01	4.473684211	BLCA
TCGA-LT-A5Z6-01	12.86842105	BLCA
TCGA-FJ-A3Z7-01	9.684210526	BLCA
TCGA-XF-A9SH-01	1.263157895	BLCA
TCGA-ZF-AA4X-01	16.89473684	BLCA
TCGA-DK-AA6Q-01	3.763157895	BLCA
TCGA-E7-A6ME-01	4.236842105	BLCA
TCGA-UY-A9PA-01	2.105263158	BLCA
TCGA-GU-A767-01	8.105263158	BLCA
TCGA-K4-A4AB-01	3.210526316	BLCA
TCGA-CF-A5UA-01	2.342105263	BLCA
TCGA-XF-AAMJ-01	0.842105263	BLCA
TCGA-BT-A20T-01	8.368421053	BLCA
TCGA-4Z-AA83-01	2.947368421	BLCA
TCGA-2F-A9KR-01	6.605263158	BLCA
TCGA-CF-A47V-01	2.368421053	BLCA
TCGA-CF-A27C-01	4.973684211	BLCA
TCGA-ZF-A9R9-01	6.078947368	BLCA
TCGA-XF-A9T2-01	2.631578947	BLCA
TCGA-FD-A43N-01	5	BLCA
TCGA-DK-A3IN-01	11.57894737	BLCA
TCGA-XF-AAMW-01	1.026315789	BLCA
TCGA-ZF-AA4N-01	4.684210526	BLCA
TCGA-FD-A3SP-01	2.815789474	BLCA
TCGA-FD-A6TF-01	3.921052632	BLCA
TCGA-DK-AA74-01	3.789473684	BLCA
TCGA-FD-A3SJ-01	7.236842105	BLCA
TCGA-XF-AAN0-01	12.47368421	BLCA
TCGA-ZF-AA4U-01	2	BLCA
TCGA-DK-A3IU-01	6.973684211	BLCA
TCGA-CF-A47S-01	0.763157895	BLCA
TCGA-ZF-A9R1-01	3.184210526	BLCA
TCGA-FD-A43U-01	1.184210526	BLCA
TCGA-SY-A9G5-01	30.13157895	BLCA
TCGA-E7-A519-01	2.447368421	BLCA
TCGA-KQ-A41N-01	8.026315789	BLCA
TCGA-FD-A6TB-01	4.763157895	BLCA
TCGA-GC-A6I1-01	6.947368421	BLCA
TCGA-GV-A3QK-01	4.736842105	BLCA
TCGA-XF-A8HE-01	11	BLCA
TCGA-K4-A5RH-01	5.236842105	BLCA
TCGA-FD-A62N-01	2.342105263	BLCA
TCGA-BT-A3PH-01	15.23684211	BLCA
TCGA-GD-A76B-01	4.763157895	BLCA
TCGA-DK-A3X2-01	3.473684211	BLCA
TCGA-XF-A9ST-01	17.44736842	BLCA
TCGA-2F-A9KQ-01	2.157894737	BLCA
TCGA-UY-A78M-01	3.868421053	BLCA
TCGA-E7-A7XN-01	26.76315789	BLCA
TCGA-DK-AA77-01	12.07894737	BLCA
TCGA-ZF-A9RN-01	6	BLCA
TCGA-XF-AAN2-01	15.52631579	BLCA
TCGA-DK-A1A7-01	7	BLCA
TCGA-XF-AAME-01	0.105263158	BLCA
TCGA-DK-A6AW-01	130	BLCA
TCGA-GU-A762-01	3	BLCA
TCGA-K4-A5RI-01	4.342105263	BLCA
TCGA-XF-AAMX-01	10.42105263	BLCA
TCGA-CU-A3QU-01	3.368421053	BLCA
TCGA-CF-A7I0-01	1.710526316	BLCA
TCGA-XF-A8HD-01	14.10526316	BLCA
TCGA-XF-A9T0-01	26.71052632	BLCA
TCGA-E7-A4IJ-01	10	BLCA
TCGA-XF-A9SG-01	5.578947368	BLCA
TCGA-E5-A4U1-01	17.23684211	BLCA
TCGA-GC-A3RB-01	5	BLCA
TCGA-HQ-A2OE-01	4.421052632	BLCA
TCGA-XF-AAMR-01	2.842105263	BLCA
TCGA-E5-A2PC-01	7.657894737	BLCA
TCGA-BT-A0YX-01	20.57894737	BLCA
TCGA-K4-AAQO-01	7.210526316	BLCA
TCGA-BT-A42C-01	9.026315789	BLCA
TCGA-DK-AA6U-01	12	BLCA
TCGA-HQ-A5NE-01	9.131578947	BLCA
TCGA-FD-A5BU-01	2.078947368	BLCA
TCGA-XF-AAN8-01	0.026315789	BLCA
TCGA-GU-A766-01	5.526315789	BLCA
TCGA-XF-AAML-01	14.60526316	BLCA
TCGA-FJ-A3Z9-01	2.315789474	BLCA
TCGA-E7-A5KE-01	7.078947368	BLCA
TCGA-2F-A9KW-01	3.578947368	BLCA
TCGA-E7-A4XJ-01	1.447368421	BLCA
TCGA-XF-AAN1-01	2.710526316	BLCA
TCGA-FD-A3SR-01	3.868421053	BLCA
TCGA-BT-A2LA-01	7.052631579	BLCA
TCGA-G2-A3IE-01	11.31578947	BLCA
TCGA-ZF-A9R0-01	6.184210526	BLCA
TCGA-G2-AA3B-01	19.86842105	BLCA
TCGA-DK-A3X1-01	27.39473684	BLCA
TCGA-K4-A54R-01	30.26315789	BLCA
TCGA-CF-A47Y-01	2.078947368	BLCA
TCGA-DK-A6B5-01	4.026315789	BLCA
TCGA-G2-AA3F-01	4.263157895	BLCA
TCGA-DK-A1AE-01	3.921052632	BLCA
TCGA-2F-A9KP-01	4.315789474	BLCA
TCGA-YC-A89H-01	54.71052632	BLCA
TCGA-FD-A3SL-01	7.315789474	BLCA
TCGA-BL-A13J-01	2.368421053	BLCA
TCGA-ZF-A9R2-01	4.526315789	BLCA
TCGA-HQ-A5ND-01	2.842105263	BLCA
TCGA-G2-A2EC-01	5.078947368	BLCA
TCGA-UY-A9PF-01	14.68421053	BLCA
TCGA-XF-AAMQ-01	6.736842105	BLCA
TCGA-FD-A6TG-01	8.184210526	BLCA
TCGA-GC-A3BM-01	3.947368421	BLCA
TCGA-XF-A9T8-01	20.15789474	BLCA
TCGA-GV-A40G-01	4.657894737	BLCA
TCGA-XF-A9T6-01	10.05263158	BLCA
TCGA-UY-A9PB-01	15.31578947	BLCA
TCGA-ZF-A9RC-01	25.36842105	BLCA
TCGA-H4-A2HQ-01	14.28947368	BLCA
TCGA-CF-A1HR-01	4.973684211	BLCA
TCGA-UY-A78O-01	5.315789474	BLCA
TCGA-FD-A3SQ-01	2.105263158	BLCA
TCGA-DK-A1AD-01	7.631578947	BLCA
TCGA-CF-A9FL-01	1.921052632	BLCA
TCGA-PQ-A6FI-01	5.157894737	BLCA
TCGA-DK-AA71-01	21.39473684	BLCA
TCGA-FD-A3N6-01	3.526315789	BLCA
TCGA-DK-A3WY-01	0.052631579	BLCA
TCGA-GV-A3JZ-01	13.92105263	BLCA
TCGA-FJ-A3ZE-01	13.89473684	BLCA
TCGA-ZF-AA4R-01	1.552631579	BLCA
TCGA-G2-A2EK-01	1.973684211	BLCA
TCGA-ZF-A9R4-01	8.105263158	BLCA
TCGA-E7-A3X6-01	3.342105263	BLCA
TCGA-4Z-AA7S-01	1.815789474	BLCA
TCGA-DK-AA6P-01	4.289473684	BLCA
TCGA-FD-A6TA-01	7.947368421	BLCA
TCGA-DK-A3IL-01	5.789473684	BLCA
TCGA-FD-A3B5-01	4.210526316	BLCA
TCGA-UY-A8OB-01	9.552631579	BLCA
TCGA-K4-A6FZ-01	12.36842105	BLCA
TCGA-DK-AA6W-01	8.026315789	BLCA
TCGA-K4-A6MB-01	10.73684211	BLCA
TCGA-DK-AA76-01	7.605263158	BLCA
TCGA-FD-A6TI-01	3.947368421	BLCA
TCGA-DK-A1A6-01	7.815789474	BLCA
TCGA-ZF-AA5H-01	1.973684211	BLCA
TCGA-CU-A0YO-01	2.210526316	BLCA
TCGA-GD-A3OP-01	3.763157895	BLCA
TCGA-KQ-A41R-01	24.15789474	BLCA
TCGA-XF-A9SY-01	8.342105263	BLCA
TCGA-K4-A3WU-01	2.947368421	BLCA
TCGA-E7-A3Y1-01	4.421052632	BLCA
TCGA-ZF-A9RL-01	9.052631579	BLCA
TCGA-DK-A3IK-01	5.710526316	BLCA
TCGA-DK-A3IQ-01	4.552631579	BLCA
TCGA-YF-AA3M-01	5.052631579	BLCA
TCGA-FD-A6TH-01	5.026315789	BLCA
TCGA-FD-A5BX-01	11.02631579	BLCA
TCGA-DK-AA6X-01	3.026315789	BLCA
TCGA-G2-A2EL-01	8.078947368	BLCA
TCGA-FD-A5C0-01	4.289473684	BLCA
TCGA-ZF-A9R7-01	22.28947368	BLCA
TCGA-GV-A3JV-01	3.447368421	BLCA
TCGA-4Z-AA7O-01	6.5	BLCA
TCGA-XF-A9SM-01	5.105263158	BLCA
TCGA-XF-A8HC-01	4.921052632	BLCA
TCGA-ZF-AA53-01	3.947368421	BLCA
TCGA-KQ-A41Q-01	4.947368421	BLCA
TCGA-BT-A0S7-01	1.263157895	BLCA
TCGA-4Z-AA87-01	7.447368421	BLCA
TCGA-UY-A78P-01	6.684210526	BLCA
TCGA-BT-A42F-01	3.131578947	BLCA
TCGA-CF-A9FM-01	0.815789474	BLCA
TCGA-ZF-AA58-01	5.263157895	BLCA
TCGA-PQ-A6FN-01	2.236842105	BLCA
TCGA-BT-A42B-01	2.105263158	BLCA
TCGA-ZF-AA56-01	2.684210526	BLCA
TCGA-FT-A61P-01	4.342105263	BLCA
TCGA-BT-A2LD-01	2.105263158	BLCA
TCGA-CU-A5W6-01	6.894736842	BLCA
TCGA-GV-A3QF-01	3.921052632	BLCA
TCGA-C4-A0F0-01	2.894736842	BLCA
TCGA-4Z-AA7N-01	0.026315789	BLCA
TCGA-E7-A6MF-01	1.5	BLCA
TCGA-XF-AAMY-01	3.236842105	BLCA
TCGA-GU-A42Q-01	5.552631579	BLCA
TCGA-K4-A4AC-01	3.894736842	BLCA
TCGA-G2-AA3C-01	7.710526316	BLCA
TCGA-YC-A8S6-01	2.105263158	BLCA
TCGA-ZF-AA51-01	20.07894737	BLCA
TCGA-C4-A0EZ-01	6.315789474	BLCA
TCGA-FJ-A871-01	1.763157895	BLCA
TCGA-G2-A2EF-01	8.078947368	BLCA
TCGA-ZF-A9RF-01	7.157894737	BLCA
TCGA-GC-A3YS-01	7.421052632	BLCA
TCGA-DK-A1A3-01	19.94736842	BLCA
TCGA-DK-A1AA-01	2.552631579	BLCA
TCGA-FD-A3SM-01	6.157894737	BLCA
TCGA-BL-A13I-01	2.631578947	BLCA
TCGA-2F-A9KO-01	15.15789474	BLCA
TCGA-ZF-AA5N-01	1.605263158	BLCA
TCGA-DK-AA6T-01	2.157894737	BLCA
TCGA-GD-A6C6-01	9.421052632	BLCA
TCGA-FD-A5BT-01	2.289473684	BLCA
TCGA-G2-A3VY-01	22.44736842	BLCA
TCGA-FD-A3NA-01	5.236842105	BLCA
TCGA-GC-A3OO-01	2	BLCA
TCGA-4Z-AA84-01	15.86842105	BLCA
TCGA-5N-A9KM-01	7.078947368	BLCA
TCGA-GU-A42R-01	5.789473684	BLCA
TCGA-BT-A3PK-01	7.210526316	BLCA
TCGA-CU-A0YN-01	5.131578947	BLCA
TCGA-DK-AA6S-01	17.71052632	BLCA
TCGA-UY-A8OC-01	3.026315789	BLCA
TCGA-FD-A5BS-01	0.131578947	BLCA
TCGA-FD-A3B4-01	2.342105263	BLCA
TCGA-DK-A2I1-01	7.815789474	BLCA
TCGA-XF-AAMF-01	2.368421053	BLCA
TCGA-DK-A6B0-01	0.815789474	BLCA
TCGA-XF-A9SL-01	0.447368421	BLCA
TCGA-E7-A8O8-01	3.605263158	BLCA
TCGA-DK-A1AG-01	3.947368421	BLCA
TCGA-BL-A5ZZ-01	5.578947368	BLCA
TCGA-BT-A20Q-01	2.973684211	BLCA
TCGA-GD-A2C5-01	8.210526316	BLCA
TCGA-GV-A3JX-01	6.868421053	BLCA
TCGA-ZF-A9R5-01	3.184210526	BLCA
TCGA-4Z-AA82-01	2.736842105	BLCA
TCGA-4Z-AA7W-01	14.39473684	BLCA
TCGA-FD-A43Y-01	1.868421053	BLCA
TCGA-CU-A72E-01	3.263157895	BLCA
TCGA-CF-A3MF-01	0.552631579	BLCA
TCGA-FD-A5BV-01	3.605263158	BLCA
TCGA-FD-A6TD-01	4.157894737	BLCA
TCGA-UY-A78N-01	7.631578947	BLCA
TCGA-DK-A2I6-01	9	BLCA
TCGA-CF-A8HX-01	2.105263158	BLCA
TCGA-E7-A7PW-01	2.5	BLCA
TCGA-ZF-A9RM-01	2.289473684	BLCA
TCGA-XF-A9T3-01	12.52631579	BLCA
TCGA-GD-A3OS-01	2.921052632	BLCA
TCGA-YF-AA3L-01	9.263157895	BLCA
TCGA-GU-AATQ-01	5.368421053	BLCA
TCGA-4Z-AA80-01	10.44736842	BLCA
TCGA-FD-A5BZ-01	3.815789474	BLCA
TCGA-BT-A20R-01	7.157894737	BLCA
TCGA-E7-A677-01	7.342105263	BLCA
TCGA-2F-A9KT-01	10.44736842	BLCA
TCGA-XF-A9SK-01	4.447368421	BLCA
TCGA-GC-A3RD-01	2.552631579	BLCA
TCGA-XF-A8HF-01	4.131578947	BLCA
TCGA-GV-A40E-01	3.105263158	BLCA
TCGA-GV-A3JW-01	2.342105263	BLCA
TCGA-XF-AAN3-01	4.421052632	BLCA
TCGA-FD-A3B7-01	1.526315789	BLCA
TCGA-C4-A0F7-01	2.684210526	BLCA
TCGA-S5-AA26-01	7.210526316	BLCA
TCGA-DK-A6B2-01	5.894736842	BLCA
TCGA-BL-A0C8-01	3.447368421	BLCA
TCGA-GU-A763-01	1.894736842	BLCA
TCGA-GC-A3WC-01	4.763157895	BLCA
TCGA-S5-A6DX-01	21.84210526	BLCA
TCGA-ZF-AA5P-01	0.631578947	BLCA
TCGA-XF-A8HB-01	2.157894737	BLCA
TCGA-MV-A51V-01	33.05263158	BLCA
TCGA-FD-A6TE-01	7.684210526	BLCA
TCGA-DK-A3IM-01	2.526315789	BLCA
TCGA-CF-A9FF-01	3.973684211	BLCA
TCGA-E7-A97P-01	6.184210526	BLCA
TCGA-DK-A6B1-01	4.315789474	BLCA
TCGA-E7-A97Q-01	2.052631579	BLCA
TCGA-K4-A3WS-01	7.289473684	BLCA
TCGA-KQ-A41S-01	5.5	BLCA
TCGA-FD-A62O-01	6.078947368	BLCA
TCGA-XF-A9SW-01	1.578947368	BLCA
TCGA-XF-A8HG-01	8.973684211	BLCA
TCGA-DK-A3IV-01	2.078947368	BLCA
TCGA-SY-A9G0-01	0.921052632	BLCA
TCGA-ZF-AA4V-01	21.76315789	BLCA
TCGA-XF-AAN5-01	9.473684211	BLCA
TCGA-XF-A9SJ-01	5.763157895	BLCA
TCGA-G2-A2EO-01	28.02631579	BLCA
TCGA-ZF-AA54-01	5.605263158	BLCA
TCGA-FD-A5BY-01	1.526315789	BLCA
TCGA-UY-A9PE-01	6.342105263	BLCA
TCGA-CU-A3YL-01	7.078947368	BLCA
TCGA-K4-A3WV-01	1.973684211	BLCA
TCGA-DK-A6B6-01	32.89473684	BLCA
TCGA-XF-A9SP-01	7.894736842	BLCA
TCGA-G2-AA3D-01	3.368421053	BLCA
TCGA-GV-A3QI-01	14.89473684	BLCA
TCGA-BT-A20X-01	2.289473684	BLCA
TCGA-DK-A3WW-01	38.36842105	BLCA
TCGA-DK-A3IS-01	11.10526316	BLCA
TCGA-4Z-AA7R-01	11.34210526	BLCA
TCGA-FD-A43S-01	0.052631579	BLCA
TCGA-GU-AATP-01	9.578947368	BLCA
TCGA-E7-A5KF-01	6.947368421	BLCA
TCGA-CF-A3MG-01	4.289473684	BLCA
TCGA-DK-AA6M-01	2.210526316	BLCA
TCGA-E7-A85H-01	13.10526316	BLCA
TCGA-BT-A20W-01	1.052631579	BLCA
TCGA-DK-A3WX-01	1.263157895	BLCA
TCGA-XF-A9T5-01	21.10526316	BLCA
TCGA-4Z-AA81-01	6.421052632	BLCA
TCGA-UY-A9PD-01	9.078947368	BLCA
TCGA-GV-A3QH-01	5.236842105	BLCA
TCGA-BL-A3JM-01	6.842105263	BLCA
TCGA-BT-A20J-01	12.92105263	BLCA
TCGA-XF-AAMT-01	3.105263158	BLCA
TCGA-HQ-A2OF-01	3.342105263	BLCA
TCGA-XF-AAMG-01	29.07894737	BLCA
TCGA-FD-A6TK-01	2.657894737	BLCA
TCGA-4Z-AA86-01	5.394736842	BLCA
TCGA-YC-A9TC-01	3.842105263	BLCA
TCGA-KQ-A41O-01	7.973684211	BLCA
TCGA-DK-A1AF-01	0.421052632	BLCA
TCGA-ZF-A9R3-01	2.657894737	BLCA
TCGA-FD-A62S-01	2.026315789	BLCA
TCGA-CU-A0YR-01	4.789473684	BLCA
TCGA-DK-A2I2-01	2.763157895	BLCA
TCGA-G2-A3IB-01	3.078947368	BLCA
TCGA-DK-A2HX-01	2.421052632	BLCA
TCGA-BT-A20P-01	3.105263158	BLCA
TCGA-4Z-AA89-01	3.710526316	BLCA
TCGA-XF-A9SX-01	3.078947368	BLCA
TCGA-G2-A2ES-01	15.71052632	BLCA
TCGA-DK-A1AB-01	6.368421053	BLCA
TCGA-GC-A6I3-01	5.947368421	BLCA
TCGA-4Z-AA7Q-01	5.473684211	BLCA
TCGA-CF-A47W-01	0.947368421	BLCA
TCGA-UY-A8OD-01	2.657894737	BLCA
TCGA-GC-A4ZW-01	18.68421053	BLCA
TCGA-5N-A9KI-01	5.315789474	BLCA
TCGA-CF-A5U8-01	1.868421053	BLCA
TCGA-CF-A9FH-01	1.052631579	BLCA
TCGA-FD-A3B6-01	7.631578947	BLCA
TCGA-C4-A0F6-01	6.5	BLCA
TCGA-FD-A3SS-01	12.28947368	BLCA
TCGA-FD-A3B8-01	0.131578947	BLCA
TCGA-XF-A8HH-01	3.236842105	BLCA
TCGA-FD-A3N5-01	10.68421053	BLCA
TCGA-FT-A3EE-01	4	BLCA
TCGA-DK-A2I4-01	20.86842105	BLCA
TCGA-UY-A78L-01	6.105263158	BLCA
TCGA-C4-A0F1-01	5.684210526	BLCA
TCGA-DK-A1A5-01	8.315789474	BLCA
TCGA-E7-A678-01	1.684210526	BLCA
TCGA-FD-A6TC-01	30.65789474	BLCA
TCGA-XF-A9SU-01	1.105263158	BLCA
TCGA-DK-AA75-01	15.57894737	BLCA
TCGA-CF-A3MI-01	1.921052632	BLCA
TCGA-BT-A3PJ-01	16.71052632	BLCA
TCGA-ZF-A9RG-01	6.184210526	BLCA
TCGA-H4-A2HO-01	3.131578947	BLCA
TCGA-BT-A20N-01	6.973684211	BLCA
TCGA-K4-A5RJ-01	11.26315789	BLCA
TCGA-E7-A541-01	6.921052632	BLCA
TCGA-GV-A3QG-01	2.578947368	BLCA
TCGA-GU-A42P-01	6.710526316	BLCA
TCGA-ZF-AA52-01	2.5	BLCA
TCGA-DK-A6AV-01	3.763157895	BLCA
TCGA-ZF-AA4T-01	2.710526316	BLCA
TCGA-FJ-A3ZF-01	8.105263158	BLCA
TCGA-DK-A3IT-01	12.76315789	BLCA
TCGA-CF-A3MH-01	1.315789474	BLCA
TCGA-GC-A3RC-01	12.31578947	BLCA
TCGA-R3-A69X-01	5.263157895	BLCA
TCGA-E7-A7DU-01	8.342105263	BLCA
TCGA-CF-A1HS-01	5.631578947	BLCA
TCGA-UY-A78K-01	14.52631579	BLCA
TCGA-BT-A20U-01	2.368421053	BLCA
TCGA-E7-A8O7-01	0.973684211	BLCA
TCGA-XF-A8HI-01	2.342105263	BLCA
TCGA-LC-A66R-01	4.157894737	BLCA
TCGA-CF-A47X-01	10.21052632	BLCA
TCGA-XF-AAMH-01	1.842105263	BLCA
TCGA-GV-A6ZA-01	9.184210526	BLCA
TCGA-XF-AAMZ-01	4.236842105	BLCA
TCGA-FD-A3SO-01	11.21052632	BLCA
TCGA-56-A5DS-01	5.315789474	LUSC
TCGA-37-4133-01	8.605263158	LUSC
TCGA-77-8140-01	10.92105263	LUSC
TCGA-85-8276-01	7.263157895	LUSC
TCGA-94-7557-01	2.710526316	LUSC
TCGA-68-7757-01	8.394736842	LUSC
TCGA-85-8048-01	1.815789474	LUSC
TCGA-39-5035-01	4.394736842	LUSC
TCGA-85-8049-01	4.421052632	LUSC
TCGA-56-A4BW-01	7.105263158	LUSC
TCGA-77-8128-01	9.157894737	LUSC
TCGA-63-7023-01	4.763157895	LUSC
TCGA-56-8304-01	7.131578947	LUSC
TCGA-85-A4QR-01	6.657894737	LUSC
TCGA-77-8008-01	4.263157895	LUSC
TCGA-63-A5MB-01	10.02631579	LUSC
TCGA-56-8503-01	2.447368421	LUSC
TCGA-77-8009-01	4.5	LUSC
TCGA-33-A5GW-01	5.631578947	LUSC
TCGA-85-6560-01	13	LUSC
TCGA-77-7140-01	5.631578947	LUSC
TCGA-85-8580-01	7.210526316	LUSC
TCGA-85-A4CN-01	5.052631579	LUSC
TCGA-77-7465-01	12.5	LUSC
TCGA-NK-A5CR-01	8.921052632	LUSC
TCGA-43-6773-01	0.868421053	LUSC
TCGA-68-7756-01	2.973684211	LUSC
TCGA-52-7622-01	7.684210526	LUSC
TCGA-37-A5EN-01	6.5	LUSC
TCGA-66-2734-01	5.842105263	LUSC
TCGA-66-2794-01	4.684210526	LUSC
TCGA-39-5016-01	11.86842105	LUSC
TCGA-56-7730-01	11.94736842	LUSC
TCGA-46-6025-01	6.052631579	LUSC
TCGA-18-3406-01	6.526315789	LUSC
TCGA-77-7142-01	7.526315789	LUSC
TCGA-58-8388-01	5.657894737	LUSC
TCGA-56-8307-01	13.10526316	LUSC
TCGA-18-3408-01	2.473684211	LUSC
TCGA-58-8386-01	7.394736842	LUSC
TCGA-39-5019-01	4.842105263	LUSC
TCGA-85-8582-01	7.605263158	LUSC
TCGA-56-A4ZJ-01	1.210526316	LUSC
TCGA-94-8491-01	13.39473684	LUSC
TCGA-18-3409-01	107.0789474	LUSC
TCGA-33-4587-01	7.315789474	LUSC
[truncated: 8,115 more rows]
